# Supplementary material for: Evolutionary diversity of the endemic genera of the vascular flora of Chile and its implications for conservation
Source: PLoS One. 2023 Jul 5;18(7):e0287957. doi: 10.1371/journal.pone.0287957 (PMC10321618; doi:10.1371/journal.pone.0287957)
Supplement: S1 Table — (XLSX) [file pone.0287957.s001.xlsx]

## Sheet: All species endemic genera
	Endemic genera species considered valid in this study. JFA= Juan Fernandez Archipelago; ID= Islas Desventuradas; CC= Continental Chile.
	Family	Species	Conserv. status (when known)	Geographic distribution
1	Euphorbiaceae	Adenopeltis serrata (W.T. Aiton) I.M. Johnst.		Chile Cont.
2	Brassicaceae	Aimara rollinsii (Al-Shehbaz & Martic.) Salariato & Al-Shehbaz		Chile Cont.
3	Brassicaceae	Ancrumia cuspidata Harv. ex Baker	VU	Chile Cont.
4	Phytolaccaceae	Anisomeria coriacea D. Don		Chile Cont.
5	Phytolaccaceae	Anisomeria littoralis (Poepp. & Endl.) Moq.		Chile Cont.
6	Vivianiaceae	Araeoandra tenuicaulis (Barnéoud) Lefor		Chile Cont.
7	Asteraceae	Atacama nivea (Phil.) O. Toro, Mort & Al-Shehbaz		Chile Cont.
8	Euphorbiaceae	Avellanita bustillosii Phil.	EN	Chile Cont.
9	Plumbaginaceae	Bakerolimon plumosum (Phil.) O.A. Lincz.		Chile Cont.
10	Fabaceae	Balsamocarpon brevifolium Clos		Chile Cont.
11	Sapindaceae	Bridgesia incisifolia Bertero ex Cambess.		Chile Cont.
12	Asteraceae	Calopappus acerosus Meyen		Chile Cont.
13	Asteraceae	Centaurodendron dracaenoides Johow	EN	AJF
14	Asteraceae	Centaurodendron palmiforme Skottsb.	EN	AJF
15	Vivianiaceae	Cissarobryon elegans Kunze ex Poepp.		Chile Cont.
16	Tecophilaeaceae	Conanthera bifolia Ruiz & Pav.		Chile Cont.
17	Tecophilaeaceae	Conanthera campanulata Lindl.	LC	Chile Cont.
18	Tecophilaeaceae	Conanthera parvula (Phil.) M. Muñoz		Chile Cont.
19	Tecophilaeaceae	Conanthera sabulosa Ravenna		Chile Cont.
20	Tecophilaeaceae	Conanthera trimaculata (D. Don) F. Meigen		Chile Cont.
21	Tecophilaeaceae	Conanthera urceolata Ravenna	EN	Chile Cont.
22	Cactaceae	Copiapoa ahremephiana N.P. Taylor & G.J. Charles	EN	Chile Cont.
23	Cactaceae	Copiapoa boliviana (Pfeiff.) F. Ritter	VU	Chile Cont.
24	Cactaceae	Copiapoa calderana F. Ritter	VU	Chile Cont.
25	Cactaceae	Copiapoa cinerascens (Salm-Dyck) Britton & Rose		Chile Cont.
26	Cactaceae	Copiapoa cinerea (Phil.) Britton & Rose	NT	Chile Cont.
27	Cactaceae	Copiapoa coquimbana (Rümpler) Britton & Rose	NT	Chile Cont.
28	Cactaceae	Copiapoa dealbata F. Ritter	VU	Chile Cont.
29	Cactaceae	Copiapoa decorticans N.P. Taylor & G.J. Charles		Chile Cont.
30	Cactaceae	Copiapoa echinata F. Ritter	NT	Chile Cont.
31	Cactaceae	Copiapoa echinoides (Lem. ex Salm-Dyck) Britton & Rose	NT	Chile Cont.
32	Cactaceae	Copiapoa eremophila F. Ritter		Chile Cont.
33	Cactaceae	Copiapoa grandiflora F. Ritter	EN	Chile Cont.
34	Cactaceae	Copiapoa humilis (Phil.) Hutchison	VU	Chile Cont.
35	Cactaceae	Copiapoa hypogaea F. Ritter	EN	Chile Cont.
36	Cactaceae	Copiapoa krainziana F. Ritter	CR	Chile Cont.
37	Cactaceae	Copiapoa laui L. Diers	EN	Chile Cont.
38	Cactaceae	Copiapoa longistaminea F. Ritter	VU	Chile Cont.
39	Cactaceae	Copiapoa marginata (Salm-Dyck) Britton & Rose	VU	Chile Cont.
40	Cactaceae	Copiapoa megarhiza Britton & Rose	VU	Chile Cont.
41	Cactaceae	Copiapoa rarissima F. Ritter	EN	Chile Cont.
42	Cactaceae	Copiapoa rupestris F. Ritter	EN	Chile Cont.
43	Cactaceae	Copiapoa serpentisulcata F. Ritter	EN	Chile Cont.
44	Cactaceae	Copiapoa solaris (F. Ritter) F. Ritter	EN	Chile Cont.
45	Lamiaceae	Cuminia eriantha (Benth.) Benth.	CR	AJF
46	Campanulaceae	Cyphocarpus innocuus Sandwith		Chile Cont.
47	Campanulaceae	Cyphocarpus psammophilus Ricardi		Chile Cont.
48	Campanulaceae	Cyphocarpus rigescens Miers		Chile Cont.
49	Asteraceae	Dendroseris berteroana (Decne.) Hook. & Arn.	EN	AJF
50	Asteraceae	Dendroseris gigantea Johow	EN	AJF
51	Asteraceae	Dendroseris litoralis Skottsb.	EN	AJF
52	Asteraceae	Dendroseris macrantha (Bertero ex Decne.) Skottsb.	EN	AJF
53	Asteraceae	Dendroseris macrophylla D. Don	EN	AJF
54	Asteraceae	Dendroseris marginata (Bertero ex Decne.) Hook. & Arn.	EN	AJF
55	Asteraceae	Dendroseris micrantha (Bertero ex Decne.) Hook. & Arn.	EN	AJF
56	Asteraceae	Dendroseris neriifolia (Decne.) Hook. & Arn.	EN	AJF
57	Asteraceae	Dendroseris pinnata (Bertero ex Decne.) Hook. & Arn.	EN	AJF
58	Asteraceae	Dendroseris pruinata (Johow) Skottsb.	EN	AJF
59	Asteraceae	Dendroseris regia Skottsb.	EN	AJF
60	Loranthaceae	Desmaria mutabilis (Poepp. & Endl.) Tiegh. ex T. Durand & B.D. Jacks.		Chile Cont.
61	Malpighiaceae	Dinemagonum gayanum A. Juss.		Chile Cont.
62	Malpighiaceae	Dinemandra ericoides A. Juss.		Chile Cont.
63	Dioscoreaceae	Epipetrum bilobum Phil.		Chile Cont.
64	Dioscoreaceae	Epipetrum humile (Bertero ex Colla) Phil.		Chile Cont.
65	Dioscoreaceae	Epipetrum polyanthes F. Phil.		Chile Cont.
66	Phytolaccaceae	Ercilla spicata (Bertero) Moq.		Chile Cont.
67	Phytolaccaceae	Ercilla syncarpellata Nowicke		Chile Cont.
68	Cactaceae	Eriosyce aurata (Pfeiff.) Backeb.	VU	Chile Cont.
69	Cactaceae	Eriosyce ihotzkyana F. Ritter		Chile Cont.
70	Cactaceae	Eriosyce lapampaensis F. Ritter		Chile Cont.
71	Cactaceae	Eriosyce megacarpa F. Ritter	EN	Chile Cont.
72	Cactaceae	Eriosyce rodentiophila F. Ritter	VU	Chile Cont.
73	Bromeliaceae	Fascicularia bicolor (Ruiz & Pav.) Mez		Chile Cont.
74	Francoaceae	Francoa appendiculata Cav.		Chile Cont.
75	Alliaceae	Gethyum atropurpureum Phil.	EN	Chile Cont.
76	Alliaceae	Gilliesia dimera Ravenna		Chile Cont.
77	Alliaceae	Gilliesia graminea Lindl.	VU	Chile Cont.
78	Alliaceae	Gilliesia isopetala Ravenna		Chile Cont.
79	Alliaceae	Gilliesia montana Poepp. & Endl.		Chile Cont.
80	Alliaceae	Gilliesia nahuelbutae Ravenna		Chile Cont.
81	Gomortegaceae	Gomortega keule (Molina) Baill.	EN	Chile Cont.
82	Asteraceae	Guynesomia scoparia (Phil.) Bonifacino & Sancho		Chile Cont.
83	Asteraceae	Gymnachne jaffuelii Parodi		Chile Cont.
84	Asteraceae	Gymnachne koelerioides (Trin.) Parodi		Chile Cont.
85	Asteraceae	Gypothamnium pinifolium Phil.	NT	Chile Cont.
86	Brassicaceae	Hollermayera valdiviana (Phil.) Ravenna		Chile Cont.
87	Loasaceae	Huidobria chilensis Gay		Chile Cont.
88	Loasaceae	Huidobria fruticosa Phil.		Chile Cont.
89	Brassicaceae	Ivania juncalensis Al-Shehbaz		Chile Cont.
90	Arecaceae	Juania australis (Mart.) Drude ex Hook. f.	EN	AJF
91	Arecaceae	Jubaea chilensis (Molina) Baill.	VU	Chile Cont.
92	Asteraceae	Kieslingia chilensis Faúndez, Saldivia & A.E.Martic.		Chile Cont.
93	Lactoridaceae	Lactoris fernandeziana Phil.	EN	AJF
94	Philesiaceae	Lapageria rosea Ruiz & Pav.		Chile Cont.
95	Lardizabalaceae	Lardizabala biternata Ruiz & Pav.		Chile Cont.
96	Solanaceae	Latua pubiflora (Griseb.) Baill.		Chile Cont.
97	Myrtaceae	Legrandia concinna (Phil.) Kausel	EN	Chile Cont.
98	Alstroemeriaceae	Leontochir ovallei Phil.	EN	Chile Cont.
99	Asteraceae	Leptocarpha rivularis DC.		Chile Cont.
100	Alliaceae	Leucocoryne alliacea Miers ex Lindl.		Chile Cont.
101	Alliaceae	Leucocoryne angosturae Ravenna		Chile Cont.
102	Alliaceae	Leucocoryne appendiculata Phil.		Chile Cont.
103	Alliaceae	Leucocoryne arrayanensis Ravenna		Chile Cont.
104	Alliaceae	Leucocoryne candida Ravenna		Chile Cont.
105	Alliaceae	Leucocoryne codehuensis Ravenna		Chile Cont.
106	Alliaceae	Leucocoryne conconensis Ravenna		Chile Cont.
107	Alliaceae	Leucocoryne conferta Zoellner	VU	Chile Cont.
108	Alliaceae	Leucocoryne connivens Phil.		Chile Cont.
109	Alliaceae	Leucocoryne conostyla Ravenna		Chile Cont.
110	Alliaceae	Leucocoryne coquimbensis F. Phil.		Chile Cont.
111	Alliaceae	Leucocoryne coronata Ravenna		Chile Cont.
112	Alliaceae	Leucocoryne curacavina Ravenna		Chile Cont.
113	Alliaceae	Leucocoryne dimorphopetala (Gay) Ravenna	LC	Chile Cont.
114	Alliaceae	Leucocoryne editiana Ravenna		Chile Cont.
115	Alliaceae	Leucocoryne foetida Phil. (sin odorata)	VU	Chile Cont.
116	Alliaceae	Leucocoryne fragrantissima Ravenna		Chile Cont.
117	Alliaceae	Leucocoryne fuscostriata Ravenna		Chile Cont.
118	Alliaceae	Leucocoryne gilliesioides (Phil.) Ravenna		Chile Cont.
119	Alliaceae	Leucocoryne inclinata Ravenna		Chile Cont.
120	Alliaceae	Leucocoryne ixioides (Hook.) Lindl.		Chile Cont.
121	Alliaceae	Leucocoryne leucogyna Ravenna		Chile Cont.
122	Alliaceae	Leucocoryne lilacea Ravenna		Chile Cont.
123	Alliaceae	Leucocoryne lituecensis Ravenna		Chile Cont.
124	Alliaceae	Leucocoryne lurida Ravenna		Chile Cont.
125	Alliaceae	Leucocoryne macropetala Phil.		Chile Cont.
126	Alliaceae	Leucocoryne maulensis Ravenna		Chile Cont.
127	Alliaceae	Leucocoryne modesta Ravenna		Chile Cont.
128	Alliaceae	Leucocoryne mollensis Ravenna		Chile Cont.
129	Alliaceae	Leucocoryne montana Phil.		Chile Cont.
130	Alliaceae	Leucocoryne pachystyla Ravenna		Chile Cont.
131	Alliaceae	Leucocoryne porphyrea Ravenna		Chile Cont.
132	Alliaceae	Leucocoryne praealta Ravenna		Chile Cont.
133	Alliaceae	Leucocoryne purpurea Gay		Chile Cont.
134	Alliaceae	Leucocoryne quilimarina Ravenna		Chile Cont.
135	Alliaceae	Leucocoryne roblesiana Ravenna		Chile Cont.
136	Alliaceae	Leucocoryne rungensis Ravenna		Chile Cont.
137	Alliaceae	Leucocoryne simulans Ravenna		Chile Cont.
138	Alliaceae	Leucocoryne subulata Ravenna		Chile Cont.
139	Alliaceae	Leucocoryne taguataguensis Ravenna		Chile Cont.
140	Alliaceae	Leucocoryne talinensis L. Mansur & M. Cisternas		Chile Cont.
141	Alliaceae	Leucocoryne tricornis Ravenna		Chile Cont.
142	Alliaceae	Leucocoryne ungulifera Ravenna		Chile Cont.
143	Alliaceae	Leucocoryne valparadisea Ravenna		Chile Cont.
144	Alliaceae	Leucocoryne violacescens Phil.		Chile Cont.
145	Alliaceae	Leucocoryne vittata Ravenna		Chile Cont.
146	Alliaceae	Leucocoryne volkmanni (Phil.) Traub		Chile Cont.
147	Asteraceae	Leunisia laeta Phil.		Chile Cont.
148	Asteraceae	Lycapsus tenuifolius Phil.		ID
149	Asteraceae	Marticorenia foliosa (Phil.) Crisci		Chile Cont.
150	Poaceae	Megalachne berteroana Steud.	VU	AJF
151	Poaceae	Megalachne masafuerana (Skottsb. & Pilg. ex Pilg.) Matthei	CR	AJF
152	Poaceae	Megalachne robinsoniana C. Peña		AJF
153	Zygophyllaceae	Metharme lanata Phil. ex Engl.	EN	Chile Cont.
154	Caryophyllaceae	Microphyes litoralis Phil.		Chile Cont.
155	Caryophyllaceae	Microphyes minima (Miers ex Colla) Briq.		Chile Cont.
156	Caryophyllaceae	Microphyes robusta Ricardi	EN	Chile Cont.
157	Alliaceae	Miersia chilensis Lindl.		Chile Cont.
158	Alliaceae	Miersia cornuta Phil.	EN	Chile Cont.
159	Alliaceae	Miersia leporina Ravenna		Chile Cont.
160	Alliaceae	Miersia tenuiseta Ravenna		Chile Cont.
161	Cactaceae	Miqueliopuntia miquelii (Monv.) F. Ritter	LC	Chile Cont.
162	Asteraceae	Moscharia pinnatifida Ruiz & Pav.		Chile Cont.
163	Asteraceae	Moscharia solbrigii Crisci		Chile Cont.
164	Cactaceae	Neoporteria castanea F. Ritter	VU	Chile Cont.
165	Cactaceae	Neoporteria clavata (Söhrens ex K. Schum.) Werderm.	VU	Chile Cont.
166	Cactaceae	Neoporteria litoralis F. Ritter		Chile Cont.
167	Cactaceae	Neoporteria nidus (Söhrens ex K. Schum.) Britton & Rose	EN	Chile Cont.
168	Cactaceae	Neoporteria sociabilis F. Ritter	CR	Chile Cont.
169	Cactaceae	Neoporteria subgibbosa (Haw.) Britton & Rose	EN	Chile Cont.
170	Cactaceae	Neoporteria villosa (Monv.) A. Berger	VU	Chile Cont.
171	Boraginaceae	Nesocaryum stylosum (Phil.) I.M. Johnst.	CR	ID
172	Loranthaceae	Notanthera heterophylla (Ruiz & Pav.) G. Don		Chile Cont.
173	Myrtaceae	Nothomyrcia fernandeziana (Hook. & Arn.) Kausel	VU	AJF
174	Bromeliaceae	Ochagavia andina (Phil.) Zizka, Trumpler & Zoellner		Chile Cont.
175	Bromeliaceae	Ochagavia carnea (Beer) L.B. Sm. & Looser		Chile Cont.
176	Bromeliaceae	Ochagavia elegans Phil.	VU	Chile Cont.
177	Bromeliaceae	Ochagavia litoralis (Phil.) Zizka, Trumpler & Zoellner		Chile Cont.
178	Asteraceae	Oxyphyllum ulicinum Phil.	EN	Chile Cont.
179	Monimiaceae	Peumus boldus Molina		Chile Cont.
180	Solanaceae	Phrodus microphyllus (Miers) Miers		Chile Cont.
181	Amaryllidaceae	Phycella angustifolia Phil.		Chile Cont.
182	Amaryllidaceae	Phycella australis Ravenna		Chile Cont.
183	Amaryllidaceae	Phycella cyrtanthoides (Sims) Lindl.		Chile Cont.
184	Amaryllidaceae	Phycella herbertiana Lindl.		Chile Cont.
185	Amaryllidaceae	Phycella scarlatina Ravenna		Chile Cont.
186	Zygophyllaceae	Pintoa chilensis Gay		Chile Cont.
187	Rutaceae	Pitavia punctata (Ruiz & Pav.) Molina	EN	Chile Cont.
188	Amaryllidaceae	Placea amoena Phil.	EN	Chile Cont.
189	Amaryllidaceae	Placea arzae Phil.	EN	Chile Cont.
190	Amaryllidaceae	Placea davidii Ravenna		Chile Cont.
191	Amaryllidaceae	Placea lutea Phil.	EN	Chile Cont.
192	Amaryllidaceae	Placea ornata Miers ex Lindl.	EN	Chile Cont.
193	Asteraceae	Pleocarphus revolutus D. Don	VU	Chile Cont.
194	Asteraceae	Podanthus mitiqui Lindl.		Chile Cont.
195	Asteraceae	Podanthus ovatifolius Lag.		Chile Cont.
196	Caryophyllaceae	Reicheella andicola (Phil.) Pax		Chile Cont.
197	Cactaceae	Rimacactus laui (Luthy) Mottram		Chile Cont.
198	Asteraceae	Robinsonia berteroi (DC.) R.W. Sanders, Stuessy & Martic. (Sin. de Senecio berteroi)	EN	Chile Cont.
199	Asteraceae	Robinsonia corrugata Phil.	CR	AJF
200	Asteraceae	Robinsonia evenia Phil.		AJF
201	Asteraceae	Robinsonia gayana Decne.	EN	AJF
202	Asteraceae	Robinsonia gracilis Decne.	EN	AJF
203	Asteraceae	Robinsonia longifolia Phil.	EN	AJF
204	Asteraceae	Robinsonia macrocephala Decne.		AJF
205	Asteraceae	Robinsonia masafuerae Skottsb.	EN	AJF
206	Asteraceae	Robinsonia nervosa Phil.	EN	AJF
207	Asteraceae	Robinsonia saxatilis Danton		AJF
208	Asteraceae	Robinsonia thurifera Decne.	EN	AJF
209	Caryophyllaceae	Sanctambrosia manicata (Skottsb.) Skottsb. ex Kuschel	EN	AJF
210	Gesneriaceae	Sarmienta scandens (J.D. Brandis ex Molina) Pers.	CR	ID
211	Loasaceae	Scyphanthus elegans Sweet		Chile Cont.
212	Boraginaceae	Selkirkia berteroi (Colla) Hemsl.		Chile Cont.
213	Boraginaceae	Selkirkia limense (Willd.) Holstein & Weigend	EN	AJF
214	Boraginaceae	Selkirkia pauciflora (Ruiz & Pav.) Holstein & Weigend		AJF
215	Alliaceae	Speea humilis (Phil.) Loes. ex E.H.L. Krause		AJF
216	Tecophilaeaceae	Tecophilaea cyanocrocus Leyb.	NT	Chile Cont.
217	Tecophilaeaceae	Tecophilaea violiflora Bertero ex Colla	EN	Chile Cont.
218	Francoaceae	Tetilla hydrocotylifolia DC.		Chile Cont.
219	Asteraceae	Thamnoseris lacerata (Phil.) F. Phil.		Chile Cont.
220	Cactaceae	Thelocephala esmeraldana (F. Ritter) F. Ritter	EN	ID
221	Cactaceae	Thelocephala glabrescens (F. Ritter) F. Ritter	EN	Chile Cont.
222	Cactaceae	Thelocephala krausii (F. Ritter) F. Ritter		Chile Cont.
223	Cactaceae	Thelocephala napina (Phil.) Y. Ito (COMO RIPARIA)		Chile Cont.
224	Cactaceae	Thelocephala odieri (Lem. ex Salm-Dyck) F. Ritter	NT	Chile Cont.
225	Cactaceae	Thelocephala tenebrica F. Ritter	VU	Chile Cont.
226	Amaryllidaceae	Traubia modesta (Phil.) Ravenna		Chile Cont.
227	Rhamnaceae	Trevoa quinquenervia Gillies & Hook	LC	AJF
228	Escalloniaceae	Valdivia gayana J. Remy		Chile Cont.
229	Solanaceae	Vestia foetida Hoffmanns	VU	Chile Cont.
230	Solanaceae	Yunquea tenzii Skottsb.		Chile Cont.
231	Tecophilaeaceae	Zephyra compacta C. Ehrh	EN	Chile Cont.
232	Tecophilaeaceae	Zephyra elegans D. Don		Chile Cont.

## Sheet: Species analyzed for EDGE & RED
	Species analyzed for EDGE and RED. JFA= Juan Fernandez Archipelago; ID= Islas Desventuradas; CC= Continental Chile.
	Species	Conserv. status (when known)	Geographic distribution
1	Adenopeltis serrata (W.T. Aiton) I.M. Johnst.		Chile Cont.
2	Aimara rollinsii (Al-Shehbaz & Martic.) Salariato & Al-Shehbaz		Chile Cont.
3	Ancrumia cuspidata Harv. ex Baker	VU	Chile Cont.
4	Anisomeria coriacea D. Don		Chile Cont.
5	Anisomeria littoralis (Poepp. & Endl.) Moq.		Chile Cont.
6	Araeoandra tenuicaulis (Barnéoud) Lefor		Chile Cont.
7	Atacama nivea (Phil.) O. Toro, Mort & Al-Shehbaz		Chile Cont.
8	Avellanita bustillosii Phil.	EN	Chile Cont.
9	Bakerolimon plumosum (Phil.) O.A. Lincz.		Chile Cont.
10	Balsamocarpon brevifolium Clos		Chile Cont.
11	Bridgesia incisifolia Bertero ex Cambess.		Chile Cont.
12	Calopappus acerosus Meyen		Chile Cont.
13	Centaurodendron dracaenoides Johow	EN	AJF
14	Centaurodendron palmiforme Skottsb.	EN	AJF
15	Cissarobryon elegans Kunze ex Poepp.		Chile Cont.
16	Conanthera bifolia Ruiz & Pav.		Chile Cont.
17	Conanthera campanulata Lindl.	LC	Chile Cont.
18	Conanthera parvula (Phil.) M. Muñoz		Chile Cont.
19	Conanthera sabulosa Ravenna		Chile Cont.
20	Conanthera trimaculata (D. Don) F. Meigen		Chile Cont.
21	Conanthera urceolata Ravenna	EN	Chile Cont.
22	Copiapoa ahremephiana N.P. Taylor & G.J. Charles	EN	Chile Cont.
23	Copiapoa boliviana (Pfeiff.) F. Ritter	VU	Chile Cont.
24	Copiapoa calderana F. Ritter	VU	Chile Cont.
25	Copiapoa cinerascens (Salm-Dyck) Britton & Rose		Chile Cont.
26	Copiapoa cinerea (Phil.) Britton & Rose	NT	Chile Cont.
27	Copiapoa coquimbana (Rümpler) Britton & Rose	NT	Chile Cont.
28	Copiapoa dealbata F. Ritter	VU	Chile Cont.
29	Copiapoa decorticans N.P. Taylor & G.J. Charles		Chile Cont.
30	Copiapoa echinata F. Ritter	NT	Chile Cont.
31	Copiapoa echinoides (Lem. ex Salm-Dyck) Britton & Rose	NT	Chile Cont.
32	Copiapoa eremophila F. Ritter		Chile Cont.
33	Copiapoa grandiflora F. Ritter	EN	Chile Cont.
34	Copiapoa humilis (Phil.) Hutchison	VU	Chile Cont.
35	Copiapoa hypogaea F. Ritter	EN	Chile Cont.
36	Copiapoa krainziana F. Ritter	CR	Chile Cont.
37	Copiapoa laui L. Diers	EN	Chile Cont.
38	Copiapoa longistaminea F. Ritter	VU	Chile Cont.
39	Copiapoa marginata (Salm-Dyck) Britton & Rose	VU	Chile Cont.
40	Copiapoa megarhiza Britton & Rose	VU	Chile Cont.
41	Copiapoa rarissima F. Ritter		Chile Cont.
42	Copiapoa rupestris F. Ritter	EN	Chile Cont.
43	Copiapoa serpentisulcata F. Ritter	EN	Chile Cont.
44	Copiapoa solaris (F. Ritter) F. Ritter	EN	Chile Cont.
45	Cuminia eriantha (Benth.) Benth.	CR	AJF
46	Cyphocarpus psammophilus Ricardi		Chile Cont.
47	Cyphocarpus rigescens Miers		Chile Cont.
48	Dendroseris berteroana (Decne.) Hook. & Arn.	EN	AJF
49	Dendroseris gigantea Johow	EN	AJF
50	Dendroseris litoralis Skottsb.	EN	AJF
51	Dendroseris macrantha (Bertero ex Decne.) Skottsb.	EN	AJF
52	Dendroseris macrophylla D. Don	EN	AJF
53	Dendroseris marginata (Bertero ex Decne.) Hook. & Arn.	EN	AJF
54	Dendroseris micrantha (Bertero ex Decne.) Hook. & Arn.	EN	AJF
55	Dendroseris neriifolia (Decne.) Hook. & Arn.	EN	AJF
56	Dendroseris pinnata (Bertero ex Decne.) Hook. & Arn.	EN	AJF
57	Dendroseris pruinata (Johow) Skottsb.	EN	AJF
58	Dendroseris regia Skottsb.	EN	AJF
59	Desmaria mutabilis (Poepp. & Endl.) Tiegh. ex T. Durand & B.D. Jacks.		Chile Cont.
60	Dinemagonum gayanum A. Juss.		Chile Cont.
61	Dinemandra ericoides A. Juss.		Chile Cont.
62	Epipetrum bilobum Phil.		Chile Cont.
63	Epipetrum humile (Bertero ex Colla) Phil.		Chile Cont.
64	Epipetrum polyanthes F. Phil.		Chile Cont.
65	Ercilla spicata (Bertero) Moq.		Chile Cont.
66	Ercilla syncarpellata Nowicke		Chile Cont.
67	Eriosyce aurata (Pfeiff.) Backeb.	VU	Chile Cont.
68	Eriosyce ihotzkyana F. Ritter		Chile Cont.
69	Eriosyce lapampaensis F. Ritter		Chile Cont.
70	Eriosyce megacarpa F. Ritter	EN	Chile Cont.
71	Eriosyce rodentiophila F. Ritter	VU	Chile Cont.
72	Fascicularia bicolor (Ruiz & Pav.) Mez		Chile Cont.
73	Francoa appendiculata Cav.		Chile Cont.
74	Gethyum atropurpureum Phil.	EN	Chile Cont.
75	Gilliesia dimera Ravenna		Chile Cont.
76	Gilliesia graminea Lindl.	VU	Chile Cont.
77	Gilliesia isopetala Ravenna		Chile Cont.
78	Gilliesia montana Poepp. & Endl.		Chile Cont.
79	Gilliesia nahuelbutae Ravenna		Chile Cont.
80	Gomortega keule (Molina) Baill.	EN	Chile Cont.
81	Guynesomia scoparia (Phil.) Bonifacino & Sancho		Chile Cont.
82	Gymnachne jaffuelii Parodi		Chile Cont.
83	Gymnachne koelerioides (Trin.) Parodi		Chile Cont.
84	Gypothamnium pinifolium Phil.	NT	Chile Cont.
85	Hollermayera valdiviana (Phil.) Ravenna		Chile Cont.
86	Huidobria chilensis Gay		Chile Cont.
87	Huidobria fruticosa Phil.		Chile Cont.
88	Ivania juncalensis Al-Shehbaz		AJF
89	Juania australis (Mart.) Drude ex Hook. f.	EN	AJF
90	Jubaea chilensis (Molina) Baill.	VU	Chile Cont.
91	Kieslingia chilensis Faúndez, Saldivia & A.E.Martic.		AJF
92	Lactoris fernandeziana Phil.	EN	AJF
93	Lapageria rosea Ruiz & Pav.		Chile Cont.
94	Lardizabala biternata Ruiz & Pav.		Chile Cont.
95	Latua pubiflora (Griseb.) Baill.		Chile Cont.
96	Legrandia concinna (Phil.) Kausel	EN	Chile Cont.
97	Leontochir ovallei Phil.	EN	Chile Cont.
98	Leptocarpha rivularis DC.		Chile Cont.
99	Leucocoryne alliacea Miers ex Lindl.		Chile Cont.
100	Leucocoryne appendiculata Phil.		Chile Cont.
101	Leucocoryne conferta Zoellner	VU	Chile Cont.
102	Leucocoryne coquimbensis F. Phil.		Chile Cont.
103	Leucocoryne coronata Ravenna		Chile Cont.
104	Leucocoryne dimorphopetala (Gay) Ravenna	LC	Chile Cont.
105	Leucocoryne foetida Phil. (sin odorata)	VU	Chile Cont.
106	Leucocoryne ixioides (Hook.) Lindl.		Chile Cont.
107	Leucocoryne macropetala Phil.		Chile Cont.
108	Leucocoryne purpurea Gay		Chile Cont.
109	Leucocoryne talinensis L. Mansur & M. Cisternas		Chile Cont.
110	Leucocoryne_vittata Ravenna		Chile Cont.
111	Leucocoryne violacescens Phil.		Chile Cont.
112	Leunisia laeta Phil.		Chile Cont.
113	Lycapsus tenuifolius Phil.	CR	ID
114	Marticorenia foliosa (Phil.) Crisci		Chile Cont.
115	Megalachne berteroana Steud.	VU	AJF
116	Megalachne masafuerana (Skottsb. & Pilg. ex Pilg.) Matthei	CR	AJF
117	Megalachne robinsoniana C. Peña		AJF
118	Metharme lanata Phil. ex Engl.	EN	Chile Cont.
119	Microphyes litoralis Phil.		Chile Cont.
120	Microphyes minima (Miers ex Colla) Briq.		Chile Cont.
121	Microphyes robusta Ricardi	EN	Chile Cont.
122	Miersia chilensis Lindl.		Chile Cont.
123	Miersia cornuta Phil.	EN	Chile Cont.
124	Miersia leporina Ravenna		Chile Cont.
125	Miersia tenuiseta Ravenna		Chile Cont.
126	Miqueliopuntia miquelii (Monv.) F. Ritter	LC	Chile Cont.
127	Moscharia pinnatifida Ruiz & Pav.		Chile Cont.
128	Moscharia solbrigii Crisci		Chile Cont.
129	Neoporteria castanea F. Ritter	VU	Chile Cont.
130	Neoporteria clavata (Söhrens ex K. Schum.) Werderm.	VU	Chile Cont.
131	Neoporteria litoralis F. Ritter		Chile Cont.
132	Neoporteria nidus (Söhrens ex K. Schum.) Britton & Rose	EN	Chile Cont.
133	Neoporteria sociabilis F. Ritter	CR	Chile Cont.
134	Neoporteria subgibbosa (Haw.) Britton & Rose	VU	Chile Cont.
135	Neoporteria villosa (Monv.) A. Berger	VU	Chile Cont.
136	Nesocaryum stylosum (Phil.) I.M. Johnst.	CR	ID
137	Notanthera heterophylla (Ruiz & Pav.) G. Don		Chile Cont.
138	Nothomyrcia fernandeziana (Hook. & Arn.) Kausel	VU	AJF
139	Ochagavia andina (Phil.) Zizka, Trumpler & Zoellner		Chile Cont.
140	Ochagavia carnea (Beer) L.B. Sm. & Looser		Chile Cont.
141	Ochagavia elegans Phil.	VU	AJF
142	Ochagavia litoralis (Phil.) Zizka, Trumpler & Zoellner		Chile Cont.
143	Oxyphyllum ulicinum Phil.	EN	Chile Cont.
144	Peumus boldus Molina		Chile Cont.
145	Phrodus microphyllus (Miers) Miers		Chile Cont.
146	Phycella angustifolia Phil.		Chile Cont.
147	Phycella australis Ravenna		Chile Cont.
148	Phycella cyrtanthoides (Sims) Lindl.		Chile Cont.
149	Phycella herbertiana Lindl.		Chile Cont
150	Phycella scarlatina Ravenna		Chile Cont.
151	Pintoa chilensis Gay	EN	Chile Cont.
152	Pitavia punctata (Ruiz & Pav.) Molina	EN	Chile Cont.
153	Placea amoena Phil.	EN	Chile Cont.
154	Placea arzae Phil.		Chile Cont.
155	Placea davidii Ravenna	VU	Chile Cont.
156	Placea lutea Phil.	EN	Chile Cont.
157	Placea ornata Miers ex Lindl.	VU	Chile Cont.
158	Pleocarphus revolutus D. Don		Chile Cont.
159	Podanthus mitiqui Lindl.		Chile Cont.
160	Podanthus ovatifolius Lag.		Chile Cont.
161	Reicheella andicola (Phil.) Pax		Chile Cont.
162	Rimacactus laui (Luthy) Mottram	EN	Chile Cont.
163	Robinsonia berteroi (DC.) R.W. Sanders, Stuessy & Martic. (Sin. de Senecio berteroi)	CR	AJF
164	Robinsonia corrugata Phil.		AJF
165	Robinsonia evenia Phil.	EN	AJF
166	Robinsonia gayana Decne.	EN	AJF
167	Robinsonia gracilis Decne.	EN	AJF
168	Robinsonia longifolia Phil.		AJF
169	Robinsonia macrocephala Decne.		AJF
170	Robinsonia masafuerae Skottsb.	EN	AJF
171	Robinsonia nervosa Phil.		AJF
172	Robinsonia saxatilis Danton	EN	AJF
173	Robinsonia thurifera Decne.	EN	AJF
174	Sanctambrosia manicata (Skottsb.) Skottsb. ex Kuschel	CR	ID
175	Sarmienta scandens (J.D. Brandis ex Molina) Pers.		Chile Cont.
176	Scyphanthus elegans Sweet		Chile Cont.
177	Selkirkia berteroi (Colla) Hemsl.	EN	AJF
178	Selkirkia limense (Willd.) Holstein & Weigend		AJF
179	Selkirkia pauciflora (Ruiz & Pav.) Holstein & Weigend		AJF
180	Speea humilis (Phil.) Loes. ex E.H.L. Krause	NT	Chile Cont.
181	Tecophilaea cyanocrocus Leyb.	EN	Chile Cont.
182	Tecophilaea violiflora Bertero ex Colla		Chile Cont.
183	Tetilla hydrocotylifolia DC.		Chile Cont.
184	Thamnoseris lacerata (Phil.) F. Phil.	EN	ID
185	Thelocephala esmeraldana (F. Ritter) F. Ritter	EN	Chile Cont.
186	Thelocephala glabrescens (F. Ritter) F. Ritter		Chile Cont.
187	Thelocephala krausii (F. Ritter) F. Ritter		Chile Cont.
188	Thelocephala napina (Phil.) Y. Ito (COMO RIPARIA)	NT	Chile Cont.
189	Thelocephala odieri (Lem. ex Salm-Dyck) F. Ritter	VU	Chile Cont.
190	Thelocephala tenebrica F. Ritter		Chile Cont.
191	Traubia modesta (Phil.) Ravenna	LC	Chile Cont.
192	Trevoa quinquenervia Gillies & Hook		Chile Cont.
193	Valdivia gayana J. Remy	VU	Chile Cont.
194	Vestia foetida Hoffmanns		Chile Cont.
195	Yunquea tenzii Skottsb.	EN	AJF
196	Zephyra compacta C. Ehrh		Chile Cont.
197	Zephyra elegans D. Don		Chile Cont.

## Sheet: Parameters extinction probab.
Parameters used to test sensitivity of ranks-to-extinction probability transformations. doi: https://doi.org/10.1371/journal.pone.0003700.t001
IUCN Category	IUCN50	IUCN100	IUCN500	Isaac et al. (2007)
Least Concern	5e-05	0.001	0.0005	0.025
Near Threatened	0.004	0.01	0.02	0.05
Vulnerable	0.05	0.1	0.39	0.1
Endangered	0.42	0.667	0.996	0.2
Critically Endangered	0.97	0.999	1	0.4

## Sheet: Accession numbers
GenBank accession numbers of Endemic genera species considered valid in this study. JFA= Juan Fernandez Archipelago; ID= Islas Desventuradas; CC= Continental Chile; LESP= Laboratorio de Evolución y Sistemática, Universidad de Chile; FF= species with no DNA sequences added to the tree as in Forest et al. [2]
	Geographic distribution	Conserv. status (when known)	Family	Species	GenBank accession numbers. trnLF	Source trnLF	GenBank accession numbers. rbcL	Source rbcL
1	CC		Euphorbiaceae	Adenopeltis serrata (W.T. Aiton) I.M. Johnst.	AY794633.1	(GenBank)	AY794844.1	(GenBank)
2	CC		Brassicaceae	Aimara rollinsii (Al-Shehbaz & Martic.) Salariato & Al-Shehbaz	KF662782.1	(GenBank)	KY047654	(LESP)
3	CC	VU	Brassicaceae	Ancrumia cuspidata Harv. ex Baker	KY009693	(LESP)	KY047636	(LESP)
4	CC		Phytolaccaceae	Anisomeria coriacea D. Don	OQ926447	(LESP)	-	-
5	CC		Phytolaccaceae	Anisomeria littoralis (Poepp. & Endl.) Moq.	KY009694	(LESP)	KY047624	(LESP)
6	CC		Vivianiaceae	Araeoandra tenuicaulis (Barnéoud) Lefor	KY009695	(LESP)	KY047642	(LESP)
7	CC		Asteraceae	Atacama nivea (Phil.) O. Toro, Mort & Al-Shehbaz	EU620361.1	(GenBank)	-	-
8	CC	EN	Euphorbiaceae	Avellanita bustillosii Phil.	KY009696	(LESP)	KY047621	(LESP)
9	CC		Plumbaginaceae	Bakerolimon plumosum (Phil.) O.A. Lincz.	KY009697	(LESP)	KY047639	(LESP)
10	CC		Fabaceae	Balsamocarpon brevifolium Clos	AF430761.1	(GenBank)	AY308524.1	(GenBank)
11	CC		Sapindaceae	Bridgesia incisifolia Bertero ex Cambess.	KX585006.1	(GenBank)	AY724347.1	(GenBank)
12	CC		Asteraceae	Calopappus acerosus Meyen	KM191902.1	(GenBank)	KM192090.1	(GenBank)
13	AJF	EN	Asteraceae	Centaurodendron dracaenoides Johow	OQ926448	(LESP)	OQ926414	(LESP)
14	AJF	EN	Asteraceae	Centaurodendron palmiforme Skottsb.	JF754757.1	(GenBank)	KC589823.1	(GenBank)
15	CC		Vivianiaceae	Cissarobryon elegans Kunze ex Poepp.	KY009698	(LESP)	KY047622	(LESP)
16	CC		Tecophilaeaceae	Conanthera bifolia Ruiz & Pav.	MT966688	(LESP)	JX903230.1	(GenBank)
17	CC	LC	Tecophilaeaceae	Conanthera campanulata Lindl.	MT966689.1	(LESP)	Z77311.1	(GenBank)
18	CC		Tecophilaeaceae	Conanthera parvula (Phil.) M. Muñoz	MT966690.1	(LESP)	-	-
19	CC		Tecophilaeaceae	Conanthera sabulosa Ravenna	MT966691.1	(LESP)	-	-
20	CC		Tecophilaeaceae	Conanthera trimaculata (D. Don) F. Meigen	KC161537.1	(GenBank)	Y17334.1	(GenBank)
21	CC	EN	Tecophilaeaceae	Conanthera urceolata Ravenna	MT966693.1	(GenBank)	-	-
22	CC	EN	Cactaceae	Copiapoa ahremephiana N.P. Taylor & G.J. Charles	-	(FF)	-	(FF)
23	CC	VU	Cactaceae	Copiapoa boliviana (Pfeiff.) F. Ritter	-	(FF)	-	(FF)
24	CC	VU	Cactaceae	Copiapoa calderana F. Ritter	OQ926449	(LESP)	-	-
25	CC		Cactaceae	Copiapoa cinerascens (Salm-Dyck) Britton & Rose	HM041246.1	(GenBank)	OQ926415	(LESP)
26	CC	NT	Cactaceae	Copiapoa cinerea (Phil.) Britton & Rose	-	(FF)	-	(FF)
27	CC	NT	Cactaceae	Copiapoa coquimbana (Rümpler) Britton & Rose	HM041247.1	(GenBank)	OQ926416	(LESP)
28	CC	VU	Cactaceae	Copiapoa dealbata F. Ritter	-	(FF)	-	(FF)
29	CC		Cactaceae	Copiapoa decorticans N.P. Taylor & G.J. Charles	-	(FF)	-	(FF)
30	CC	NT	Cactaceae	Copiapoa echinata F. Ritter	-	(FF)	-	(FF)
31	CC	NT	Cactaceae	Copiapoa echinoides (Lem. ex Salm-Dyck) Britton & Rose	-	(FF)	-	(FF)
32	CC		Cactaceae	Copiapoa eremophila F. Ritter	OQ926450	(LESP)	OQ926417	(LESP)
33	CC	EN	Cactaceae	Copiapoa grandiflora F. Ritter	OQ926451	(LESP)	OQ926418	(LESP)
34	CC	VU	Cactaceae	Copiapoa humilis (Phil.) Hutchison	HM041248.1	(GenBank)	OQ926419	(LESP)
35	CC	EN	Cactaceae	Copiapoa hypogaea F. Ritter	OQ926452	(LESP)	OQ926420	(LESP)
36	CC	CR	Cactaceae	Copiapoa krainziana F. Ritter	OQ926453	(LESP)	OQ926421	(LESP)
37	CC	EN	Cactaceae	Copiapoa laui L. Diers	-	(FF)	-	(FF)
38	CC	VU	Cactaceae	Copiapoa longistaminea F. Ritter	OQ926454	(LESP)	OQ926422	(LESP)
39	CC	VU	Cactaceae	Copiapoa marginata (Salm-Dyck) Britton & Rose	OQ926455	(LESP)	OQ926423	(LESP)
40	CC	VU	Cactaceae	Copiapoa megarhiza Britton & Rose	OQ926456	(LESP)	OQ926424	(LESP)
41	CC	EN	Cactaceae	Copiapoa rarissima F. Ritter	-	(FF)	-	(FF)
42	CC	EN	Cactaceae	Copiapoa rupestris F. Ritter	OQ926457	(LESP)	OQ926425	(LESP)
43	CC	EN	Cactaceae	Copiapoa serpentisulcata F. Ritter	OQ926458	(LESP)	OQ926426	(LESP)
44	CC	EN	Cactaceae	Copiapoa solaris (F. Ritter) F. Ritter	OQ926459	(LESP)	OQ926427	(LESP)
45	AJF	CR	Lamiaceae	Cuminia eriantha (Benth.) Benth.	GU381566.1	(GenBank)	-	-
46	CC		Campanulaceae	Cyphocarpus psammophilus Ricardi	-	(FF)	-	(FF)
47	CC		Campanulaceae	Cyphocarpus rigescens Miers	KY009699	(LESP)	L18792.1	(GenBank)
48	AJF	EN	Asteraceae	Dendroseris berteroana (Decne.) Hook. & Arn.	OQ926460	(LESP)	-	-
49	AJF	EN	Asteraceae	Dendroseris gigantea Johow	-	(FF)	-	(FF)
50	AJF	EN	Asteraceae	Dendroseris litoralis Skottsb.	OQ926461	(LESP)	OQ926428	(LESP)
51	AJF	EN	Asteraceae	Dendroseris macrantha (Bertero ex Decne.) Skottsb.	OQ926462	(LESP)	OQ926429	(LESP)
52	AJF	EN	Asteraceae	Dendroseris macrophylla D. Don	-	(FF)	-	(FF)
53	AJF	EN	Asteraceae	Dendroseris marginata (Bertero ex Decne.) Hook. & Arn.	-	(FF)	-	(FF)
54	AJF	EN	Asteraceae	Dendroseris micrantha (Bertero ex Decne.) Hook. & Arn.	-	-	KY047631	(LESP)
55	AJF	EN	Asteraceae	Dendroseris neriifolia (Decne.) Hook. & Arn.	OQ926463	(LESP)	OQ926430	(LESP)
56	AJF	EN	Asteraceae	Dendroseris pinnata (Bertero ex Decne.) Hook. & Arn.	OQ926464	(LESP)	-	-
57	AJF	EN	Asteraceae	Dendroseris pruinata (Johow) Skottsb.	-	(FF)	-	(FF)
58	AJF	EN	Asteraceae	Dendroseris regia Skottsb.	OQ926465	(LESP)	-	-
59	CC		Loranthaceae	Desmaria mutabilis (Poepp. & Endl.) Tiegh. ex T. Durand & B.D. Jacks.	EF464486.1	(GenBank)	EF464527.1	(GenBank)
60	CC		Malpighiaceae	Dinemagonum gayanum A. Juss.	-	-	AF344468.1	(GenBank)
61	CC		Malpighiaceae	Dinemandra ericoides A. Juss.	AF351002.1	(GenBank)	AF344469.1	(GenBank)
62	CC		Dioscoreaceae	Epipetrum bilobum Phil.	HQ638395.1	(GenBank)	-	-
63	CC		Dioscoreaceae	Epipetrum humile (Bertero ex Colla) Phil.	KF357955.1	(GenBank)	OQ926431	(LESP)
64	CC		Dioscoreaceae	Epipetrum polyanthes F. Phil.	-	(FF)	-	(FF)
65	CC		Phytolaccaceae	Ercilla spicata (Bertero) Moq.	KY009700	(LESP)	-	-
66	CC		Phytolaccaceae	Ercilla syncarpellata Nowicke	OQ926466	(LESP)	KY047645	(LESP)
67	CC	VU	Cactaceae	Eriosyce aurata (Pfeiff.) Backeb.	MF166999.1	(GenBank)	KY047657.1	(LESP)
68	CC		Cactaceae	Eriosyce ihotzkyana F. Ritter	-	-	KY047657.1	(LESP)
69	CC		Cactaceae	Eriosyce lapampaensis F. Ritter	OQ926467	(LESP)	OQ926432	(LESP)
70	CC	EN	Cactaceae	Eriosyce megacarpa F. Ritter	-	-	-	-
71	CC	VU	Cactaceae	Eriosyce rodentiophila F. Ritter	-	-	-	-
72	CC		Bromeliaceae	Fascicularia bicolor (Ruiz & Pav.) Mez	HQ882730.1	(GenBank)	KM360783.1	(GenBank)
73	CC		Francoaceae	Francoa appendiculata Cav.	DQ452889.1	(GenBank)	KJ916493.1	(GenBank)
74	CC	EN	Alliaceae	Gethyum atropurpureum Phil.	AF117050.1	(GenBank)	Z69207.1	(GenBank)
75	CC		Alliaceae	Gilliesia dimera Ravenna	-	(FF)	-	(FF)
76	CC	VU	Alliaceae	Gilliesia graminea Lindl.	AF117045.1	(GenBank)	JQ273897.1	(GenBank)
77	CC		Alliaceae	Gilliesia isopetala Ravenna	-	(FF)	-	(FF)
78	CC		Alliaceae	Gilliesia montana Poepp. & Endl.	-	(FF)	-	(FF)
79	CC		Alliaceae	Gilliesia nahuelbutae Ravenna	-	-	-	-
80	CC	EN	Gomortegaceae	Gomortega keule (Molina) Baill.	OQ926482	(LESP)	AF206773.1	(GenBank)
81	CC		Asteraceae	Guynesomia scoparia (Phil.) Bonifacino & Sancho	KY009701	(LESP)	KY047659	(LESP)
82	CC		Asteraceae	Gymnachne jaffuelii Parodi	-	(FF)	-	(FF)
83	CC		Asteraceae	Gymnachne koelerioides (Trin.) Parodi	-	(FF)	-	(FF)
84	CC	NT	Asteraceae	Gypothamnium pinifolium Phil.	KM191906.1	(GenBank)	KM192094.1	(GenBank)
85	CC		Brassicaceae	Hollermayera valdiviana (Phil.) Ravenna	KY009702	(LESP)	KY047653	(LESP)
86	CC		Loasaceae	Huidobria chilensis Gay	AY254246.1	(GenBank)	-	-
87	CC		Loasaceae	Huidobria fruticosa Phil.	AY254247.1	(GenBank)	KY047646	(LESP)
88	CC		Brassicaceae	Ivania juncalensis Al-Shehbaz	-	(FF)	-	(FF)
89	AJF	EN	Arecaceae	Juania australis (Mart.) Drude ex Hook. f.	AM113638.1	(GenBank)	AJ829874.1	(GenBank)
90	CC	VU	Arecaceae	Jubaea chilensis (Molina) Baill.	EU004863.1	(GenBank)	AJ829875.1	(GenBank)
91	CC		Asteraceae	Kieslingia chilensis Faúndez, Saldivia & A.E.Martic.	-	(FF)	-	(FF)
92	AJF	EN	Lactoridaceae	Lactoris fernandeziana Phil.	AY145342.1	(GenBank)	L08763.1	(GenBank)
93	CC		Philesiaceae	Lapageria rosea Ruiz & Pav.	JN417459.1	(GenBank)	KC796901.1	(GenBank)
94	CC		Lardizabalaceae	Lardizabala biternata Ruiz & Pav.	KY009703	(LESP)	L37919.2	(GenBank)
95	CC		Solanaceae	Latua pubiflora (Griseb.) Baill.	EU581010.1	(GenBank)	KY047643	(LESP)
96	CC	EN	Myrtaceae	Legrandia concinna (Phil.) Kausel	OQ926483	(LESP)	KY047656	(LESP)
97	CC	EN	Alstroemeriaceae	Leontochir ovallei Phil.	-	-	JN417501.1	(GenBank)
98	CC		Asteraceae	Leptocarpha rivularis DC.	OQ926468	(LESP)	OQ451281	(LESP)
99	CC		Alliaceae	Leucocoryne alliacea Miers ex Lindl.	-	(FF)	-	(FF)
100	CC		Alliaceae	Leucocoryne appendiculata Phil.	-	(FF)	-	(FF)
101	CC	VU	Alliaceae	Leucocoryne conferta Zoellner	-	(FF)	-	(FF)
102	CC		Alliaceae	Leucocoryne coquimbensis F. Phil.	AF508518.1	(GenBank)	Z69199.1	(GenBank)
103	CC		Alliaceae	Leucocoryne coronata Ravenna	-	(FF)	-	(FF)
104	CC	LC	Alliaceae	Leucocoryne dimorphopetala (Gay) Ravenna	-	(FF)	-	(FF)
105	CC	VU	Alliaceae	Leucocoryne foetida Phil. (sin odorata)	-	(FF)	-	(FF)
106	CC		Alliaceae	Leucocoryne ixioides (Hook.) Lindl.	AF117053.1	(GenBank)	AF116998.1	(GenBank)
107	CC		Alliaceae	Leucocoryne macropetala Phil.	-	(FF)	-	(FF)
108	CC		Alliaceae	Leucocoryne purpurea Gay	OQ926469	(LESP)	OQ926433	(LESP)
109	CC		Alliaceae	Leucocoryne talinensis L. Mansur & M. Cisternas	-	(FF)	-	(FF)
110	CC		Alliaceae	Leucocoryne violacescens Phil.	-	(FF)	-	(FF)
111	CC		Alliaceae	Leucocoryne vittata Ravenna	-	(FF)	-	(FF)
112	CC		Asteraceae	Leunisia laeta Phil.	OQ926470	(LESP)	KY047626	(LESP)
113	ID		Asteraceae	Lycapsus tenuifolius Phil.	-	(FF)	-	(FF)
114	CC		Asteraceae	Marticorenia foliosa (Phil.) Crisci	KY009704	(LESP)	KY047627	(LESP)
115	AJF	VU	Poaceae	Megalachne berteroana Steud.	-	-	KY047630	(LESP)
116	AJF	CR	Poaceae	Megalachne masafuerana (Skottsb. & Pilg. ex Pilg.) Matthei	-	(FF)	-	(FF)
117	AJF		Poaceae	Megalachne robinsoniana C. Peña	-	(FF)	-	(FF)
118	CC	EN	Zygophyllaceae	Metharme lanata Phil. ex Engl.	KY009705	(LESP)	KY047644	(LESP)
119	CC		Caryophyllaceae	Microphyes litoralis Phil.	KY009706	(LESP)	KY047660	(LESP)
120	CC		Caryophyllaceae	Microphyes minima (Miers ex Colla) Briq.	OQ926471	(LESP)	OQ926445	(LESP)
121	CC	EN	Caryophyllaceae	Microphyes robusta Ricardi	-	(FF)	-	(FF)
122	CC		Alliaceae	Miersia chilensis Lindl.	OQ926472	(LESP)	FN870872.1	(GenBank)
123	CC	EN	Alliaceae	Miersia cornuta Phil.	-	(FF)	-	(FF)
124	CC		Alliaceae	Miersia leporina Ravenna	-	(FF)	-	(FF)
125	CC		Alliaceae	Miersia tenuiseta Ravenna	-	(FF)	-	(FF)
126	CC	LC	Cactaceae	Miqueliopuntia miquelii (Monv.) F. Ritter	HM041303.1	(GenBank)	KY047650	(LESP)
127	CC		Asteraceae	Moscharia pinnatifida Ruiz & Pav.	EF530264.1	(GenBank)	OQ926434	(LESP)
128	CC		Asteraceae	Moscharia solbrigii Crisci	EF530306.1	(GenBank)	KY047655	(LESP)
129	CC	VU	Cactaceae	Neoporteria castanea F. Ritter	EF530306.1	(GenBank)	KY047655.1	(LESP)
130	CC	VU	Cactaceae	Neoporteria clavata (Söhrens ex K. Schum.) Werderm.	OQ926473	(LESP)	OQ926435	(LESP)
131	CC		Cactaceae	Neoporteria litoralis F. Ritter	OQ926474	(LESP)	OQ926436	(LESP)
132	CC	EN	Cactaceae	Neoporteria nidus (Söhrens ex K. Schum.) Britton & Rose	OQ926475	(LESP)	OQ926437	(LESP)
133	CC	CR	Cactaceae	Neoporteria sociabilis F. Ritter	JF975714.1	(GenBank)	-	-
134	CC	EN	Cactaceae	Neoporteria subgibbosa (Haw.) Britton & Rose	OQ926476	(LESP)	-	-
135	CC	VU	Cactaceae	Neoporteria villosa (Monv.) A. Berger	JF975725.1	(GenBank)	-	-
136	ID	CR	Boraginaceae	Nesocaryum stylosum (Phil.) I.M. Johnst.	-	(FF)	-	(FF)
137	CC		Loranthaceae	Notanthera heterophylla (Ruiz & Pav.) G. Don	DQ340606.1	(GenBank)	EF464529.1	(GenBank)
138	AJF	VU	Myrtaceae	Nothomyrcia fernandeziana (Hook. & Arn.) Kausel	OQ926477	(LESP)	KY047632	(LESP)
139	CC		Bromeliaceae	Ochagavia andina (Phil.) Zizka, Trumpler & Zoellner	JX649315.1	(GenBank)		-
140	CC		Bromeliaceae	Ochagavia carnea (Beer) L.B. Sm. & Looser	HQ882744.1	(GenBank)	JF280726.1	(GenBank)
141	CC	VU	Bromeliaceae	Ochagavia elegans Phil.	KJ580390.1	(GenBank)	JF280727.1	(GenBank)
142	CC		Bromeliaceae	Ochagavia litoralis (Phil.) Zizka, Trumpler & Zoellner	KJ676955.1	(GenBank)	OQ926446	(LESP)
143	CC	EN	Asteraceae	Oxyphyllum ulicinum Phil.	EU729340.1	(GenBank)	EU736103.1	(GenBank)
144	CC		Monimiaceae	Peumus boldus Molina	KF586678.1	(GenBank)	AF040664.1	(GenBank)
145	CC		Solanaceae	Phrodus microphyllus (Miers) Miers	FJ189725.1	(GenBank)	FJ914176.1	(GenBank)
146	CC		Amaryllidaceae	Phycella angustifolia Phil.	KC217474.1	(GenBank)	-	-
147	CC		Amaryllidaceae	Phycella australis Ravenna	KC217475.1	(GenBank)	-	-
148	CC		Amaryllidaceae	Phycella cyrtanthoides (Sims) Lindl.	KC217476.1	(GenBank)	-	-
149	CC		Amaryllidaceae	Phycella herbertiana Lindl.	KC217453.1	(GenBank)	-	(FF)
150	CC		Amaryllidaceae	Phycella scarlatina Ravenna	KC217477.1	(GenBank)	-	-
151	CC		Zygophyllaceae	Pintoa chilensis Gay	AJ387954.1	(GenBank)	AJ133858.1	(GenBank)
152	CC	EN	Rutaceae	Pitavia punctata (Ruiz & Pav.) Molina	KC261636.1	(GenBank)	KY047651	(LESP)
153	CC	EN	Amaryllidaceae	Placea amoena Phil.	OQ926478	(LESP)	OQ926438	(LESP)
154	CC	EN	Amaryllidaceae	Placea arzae Phil.	KC217479.1	(GenBank)	-	-
155	CC		Amaryllidaceae	Placea davidii Ravenna	KC217480.1	(GenBank)	-	-
156	CC	EN	Amaryllidaceae	Placea lutea Phil.	KC217482.1	(GenBank)	-	-
157	CC	EN	Amaryllidaceae	Placea ornata Miers ex Lindl.	KC217483.1	(GenBank)	-	-
158	CC	VU	Asteraceae	Pleocarphus revolutus D. Don	OQ926479	(LESP)	KY047640	(GenBank)
159	CC		Asteraceae	Podanthus mitiqui Lindl.	KY009707	(LESP)	AY215164.1	(GenBank)
160	CC		Asteraceae	Podanthus ovatifolius Lag.	OQ926480	(LESP)	OQ451301	(LESP)
161	CC		Caryophyllaceae	Reicheella andicola (Phil.) Pax	KY009708	(LESP)	OQ926439	(LESP)
162	CC		Cactaceae	Rimacactus laui (Luthy) Mottram	KY009709	(LESP)	KY047628	(LESP)
163	CC	EN	Asteraceae	Robinsonia berteroi (DC.) R.W. Sanders, Stuessy & Martic. (Sin. de Senecio berteroi)	EF538142.1	(GenBank)	-	-
164	AJF	CR	Asteraceae	Robinsonia corrugata Phil.	-	(FF)	-	(FF)
165	AJF		Asteraceae	Robinsonia evenia Phil.	GU818055.1	(GenBank)	-	-
166	AJF	EN	Asteraceae	Robinsonia gayana Decne.	HM050371.1	(GenBank)	-	-
167	AJF	EN	Asteraceae	Robinsonia gracilis Decne.	EF538118.1	(GenBank)	-	-
168	AJF	EN	Asteraceae	Robinsonia longifolia Phil.	-	(FF)	-	(FF)
169	AJF		Asteraceae	Robinsonia macrocephala Decne.	-	(FF)	-	(FF)
170	AJF	EN	Asteraceae	Robinsonia masafuerae Skottsb.	GU817945.1	(GenBank)	OQ926440	(LESP)
171	AJF	EN	Asteraceae	Robinsonia nervosa Phil.	-	(FF)	-	(FF)
172	AJF		Asteraceae	Robinsonia saxatilis Danton	-	(FF)	-	(FF)
173	AJF	EN	Asteraceae	Robinsonia thurifera Decne.	HM050372.1	(GenBank)	OQ926441	(LESP)
174	AJF	EN	Caryophyllaceae	Sanctambrosia manicata (Skottsb.) Skottsb. ex Kuschel	-	-	OQ926442	(LESP)
175	ID	CR	Gesneriaceae	Sarmienta scandens (J.D. Brandis ex Molina) Pers.	AY364264.1	(GenBank)	OQ926443	(LESP)
176	CC		Loasaceae	Scyphanthus elegans Sweet	AY254298.1	(GenBank)	KY047635	(LESP)
177	CC		Boraginaceae	Selkirkia berteroi (Colla) Hemsl.	-	(FF)	-	(FF)
178	AJF	EN	Boraginaceae	Selkirkia limense (Willd.) Holstein & Weigend	-	(FF)	-	(FF)
179	AJF		Boraginaceae	Selkirkia pauciflora (Ruiz & Pav.) Holstein & Weigend	-	(FF)	-	(FF)
180	AJF		Alliaceae	Speea humilis (Phil.) Loes. ex E.H.L. Krause	KY009710	(LESP)	KY047637	(LESP)
181	CC	NT	Tecophilaeaceae	Tecophilaea cyanocrocus Leyb.	AJ290310.1	(GenBank)	Z73709.1	(GenBank)
182	CC	EN	Tecophilaeaceae	Tecophilaea violiflora Bertero ex Colla	MT966695.1	(LESP)	Y17337.1	(GenBank)
183	CC		Francoaceae	Tetilla hydrocotylifolia DC.	HE795481.1	(GenBank)	KY047625	(LESP)
184	CC		Asteraceae	Thamnoseris lacerata (Phil.) F. Phil.	OQ926481	(LESP)	OQ926444	(LESP)
185	ID	EN	Cactaceae	Thelocephala esmeraldana (F. Ritter) F. Ritter	MF167012.1	(GenBank)	-	-
186	CC	EN	Cactaceae	Thelocephala glabrescens (F. Ritter) F. Ritter	MF167031.1	(GenBank)	-	-
187	CC		Cactaceae	Thelocephala krausii (F. Ritter) F. Ritter	MF167019.1	(GenBank)	-	-
188	CC		Cactaceae	Thelocephala napina (Phil.) Y. Ito (COMO RIPARIA)	MF167055.1	(GenBank)	-	-
189	CC	NT	Cactaceae	Thelocephala odieri (Lem. ex Salm-Dyck) F. Ritter	JF975711.1	(GenBank)	-	-
190	CC	VU	Cactaceae	Thelocephala tenebrica F. Ritter	KY009711	(LESP)	KY047641.1	(LESP)
191	CC		Amaryllidaceae	Traubia modesta (Phil.) Ravenna	KC217505.1	(GenBank)	AF116986.1	(GenBank)
192	AJF	LC	Rhamnaceae	Trevoa quinquenervia Gillies & Hook	AY642155.1	(GenBank)	KY047623	(LESP)
193	CC		Escalloniaceae	Valdivia gayana J. Remy	GQ984052.1	(GenBank)	AJ575924.1	(GenBank)
194	CC	VU	Solanaceae	Vestia foetida Hoffmanns	DQ508584.1	(GenBank)	KY047652.1	(LESP)
195	CC		Solanaceae	Yunquea tenzii Skottsb.	-	(FF)	-	(FF)
196	CC	EN	Tecophilaeaceae	Zephyra compacta C. Ehrh	MT966696.1	(LESP)	-	-
197	CC		Tecophilaeaceae	Zephyra elegans D. Don	AJ290311.1	(GenBank)	Y17340.1	(GenBank)
