# Supplementary material for: Evolutionary diversity of the endemic genera of the vascular flora of Chile and its implications for conservation
Source: PLoS One. 2023 Jul 5;18(7):e0287957. doi: 10.1371/journal.pone.0287957 (PMC10321618; doi:10.1371/journal.pone.0287957)
Supplement: S2 Table — (XLSX) [file pone.0287957.s002.xlsx]

## Sheet: ED scores
ED scores calculated for species with and without status conservation. In yellow taxa with identical scores. JFA= Juan Fernandez Archipelago; ID= Islas Desventuradas; CC= Continental Chile.
Species	Rank RED	RED score	Conserv. status (when known)	Geographic distribution
Lactoris fernandeziana	1	0.778141	EN	AJF
Gomortega keule	2	0.611153	EN	CC
Peumus boldus	2	0.611153		CC
Epipetrum bilobum	3	0.476859		CC
Epipetrum humile	4	0.467003		CC
Lapageria rosea	5	0.434464		CC
Leontochir ovallei	5	0.434464	EN	CC
Lardizabala biternata	6	0.433396		CC
Epipetrum polyanthes	7	0.380751		CC
Juania australis	8	0.233321	EN	AJF
Jubaea chilensis	8	0.233321	VU	CC
Desmaria mutabilis	9	0.232739		CC
Notanthera heterophylla	9	0.232739		CC
Placea amoena	10	0.192835	EN	CC
Tecophilaea cyanocrocus	11	0.168946	EN	CC
Tecophilaea violiflora	11	0.168946		CC
Conanthera bifolia	12	0.168221		CC
Zephyra compacta	13	0.167771		CC
Zephyra elegans	13	0.167771		CC
Metharme lanata	14	0.155809	EN	CC
Pintoa chilensis	14	0.155809	EN	CC
Scyphanthus elegans	15	0.146217		CC
Hollermayera valdiviana	16	0.134686		CC
Bakerolimon plumosum	17	0.134021		CC
Margyracaena skottsbergii	18	0.121572		AJF
Trevoa quinquenervia	18	0.121572		CC
Bridgesia incisifolia	19	0.118221		CC
Pitavia punctata	19	0.118221	EN	CC
Huidobria chilensis	20	0.117452		CC
Huidobria fruticosa	20	0.117452		CC
Conanthera sabulosa	21	0.116919		CC
Traubia modesta	22	0.116508	LC	CC
Aimara rollinsii	23	0.113786		CC
Ivania juncalensis	23	0.113786		AJF
Megalachne masafuerana	24	0.111706	CR	AJF
Fascicularia bicolor	25	0.10936		CC
Ochagavia litoralis	26	0.109359		CC
Megalachne berteroana	27	0.109046	VU	AJF
Balsamocarpon brevifolium	28	0.106625		CC
Megalachne robinsoniana	29	0.103853		AJF
Gymnachne jaffuelii	30	0.102928		CC
Gymnachne koelerioides	30	0.102928		CC
Placea lutea	31	0.100845	EN	CC
Conanthera urceolata	32	0.0927422	EN	CC
Legrandia concinna	33	0.0908682	EN	CC
Nothomyrcia fernandeziana	33	0.0908682	VU	AJF
Phycella australis	34	0.0889929		CC
Speea humilis	35	0.0878007	NT	CC
Conanthera parvula	36	0.0859319		CC
Araeoandra tenuicaulis	37	0.0802187		CC
Cissarobryon elegans	37	0.0802187		CC
Ochagavia andina	38	0.0800826		CC
Ochagavia carnea	39	0.0800826		CC
Ochagavia elegans	39	0.0800826	VU	AJF
Conanthera campanulata	40	0.0800664	LC	CC
Conanthera trimaculata	40	0.0800664		CC
Adenopeltis serrata	41	0.0798527		CC
Avellanita bustillosii	41	0.0798527	EN	CC
Cuminia eriantha	42	0.0787296	CR	AJF
Sarmienta scandens	42	0.0787296		CC
Ancrumia cuspidata	43	0.0786288	VU	CC
Francoa appendiculata	44	0.0785442		CC
Tetilla hydrocotylifolia	44	0.0785442		CC
Gethyum atropurpureum	45	0.0769906	EN	CC
Phycella scarlatina	46	0.0768516		CC
Gilliesia graminea	47	0.0761681	VU	CC
Gilliesia montana	48	0.0760777		CC
Dinemagonum gayanum	49	0.0752652		CC
Dinemandra ericoides	49	0.0752652		CC
Valdivia gayana	50	0.0702581	VU	CC
Gilliesia nahuelbutae	51	0.0690335		CC
Reicheella andicola	52	0.068379		CC
Sanctambrosia manicata	52	0.068379	CR	ID
Gilliesia isopetala	53	0.0683149		CC
Leucocoryne vittata	54	0.0655483		CC
Gilliesia dimera	55	0.0654804		CC
Leucocoryne purpurea	56	0.0654207		CC
Leucocoryne violacescens	57	0.0641651		CC
Leucocoryne foetida	57	0.0638691	VU	CC
Phycella herbertiana	58	0.0634958		CC
Leucocoryne ixioides	59	0.0633675		CC
Leucocoryne talinensis	60	0.0633476		CC
Leucocoryne coquimbensis	61	0.0633276		CC
Leucocoryne dimorphopetala	62	0.0626473	LC	CC
Leucocoryne macropetala	63	0.0623772		CC
Leucocoryne appendiculata	64	0.0613452		CC
Leucocoryne conferta	65	0.0603755	VU	CC
Miersia cornuta	66	0.0600405	EN	CC
Miersia chilensis	67	0.0586744		CC
Placea davidii	68	0.0583141	VU	CC
Leucocoryne alliacea	69	0.0581113		CC
Placea arzae	70	0.0579317		CC
Placea ornata	70	0.0579317	VU	CC
Miersia tenuiseta	71	0.0575311		CC
Leucocoryne coronata	72	0.0575047		CC
Miersia leporina	73	0.0573831		CC
Miqueliopuntia miquelii	74	0.0566745	LC	CC
Vestia foetida	75	0.0553633		CC
Phycella angustifolia	76	0.0538851		CC
Phycella cyrtanthoides	76	0.0538851		CC
Microphyes litoralis	77	0.0517275		CC
Microphyes minima	78	0.0514203		CC
Ercilla spicata	79	0.0513344		CC
Ercilla syncarpellata	79	0.0513344		CC
Nesocaryum stylosum	80	0.0502214	CR	ID
Anisomeria coriacea	81	0.0477889		CC
Anisomeria littoralis	81	0.0477889		CC
Latua pubiflora	82	0.0475116		CC
Phrodus microphyllus	83	0.047276		CC
Microphyes robusta	84	0.0454303	EN	CC
Atacama nivea	85	0.0444809		CC
Selkirkia limense	86	0.0371065		AJF
Cyphocarpus psammophilus	87	0.036623		CC
Cyphocarpus rigescens	87	0.036623		CC
Selkirkia berteroi	88	0.0364168	EN	AJF
Selkirkia pauciflora	89	0.0355287		AJF
Rimacactus laui	90	0.0329351	EN	CC
Gypothamnium pinifolium	91	0.0248205	NT	CC
Yunquea tenzii	92	0.0242239	EN	AJF
Eriosyce ihotzkyana	93	0.0240783		CC
Eriosyce lapampaensis	93	0.0240783		CC
Copiapoa coquimbana	94	0.0232437	NT	CC
Centaurodendron dracaenoides	95	0.0228203	EN	AJF
Centaurodendron palmiforme	95	0.0228203	EN	AJF
Copiapoa humilis	96	0.022633	VU	CC
Copiapoa cinerascens	97	0.0218405		CC
Calopappus acerosus	98	0.0203414		CC
Leunisia laeta	99	0.0193987		CC
Pleocarphus revolutus	99	0.0193987		CC
Neoporteria clavata	100	0.0192686	VU	CC
Marticorenia foliosa	101	0.0189614		CC
Copiapoa grandiflora	102	0.0188884	EN	CC
Oxyphyllum ulicinum	103	0.0187254	EN	CC
Eriosyce megacarpa	104	0.0187193	EN	CC
Moscharia pinnatifida	105	0.0186604		CC
Moscharia solbrigii	105	0.0186604		CC
Guynesonia scoparia	106	0.0184517		CC
Kieslingia chilensis	106	0.0184517		AJF
Copiapoa echinoides	107	0.0181342	NT	CC
Copiapoa rarissima	108	0.0180238		CC
Copiapoa dealbata	109	0.0178437	VU	CC
Eriosyce aurata	110	0.0172843	VU	CC
Eriosyce rodentiophila	110	0.0172843	VU	CC
Copiapoa echinata	111	0.0172258	NT	CC
Copiapoa laui	112	0.0172012	EN	CC
Copiapoa boliviana	113	0.0168308	VU	CC
Copiapoa ahremephiana	114	0.0166425	EN	CC
Copiapoa solaris	115	0.0166411	EN	CC
Copiapoa marginata	116	0.0166236	VU	CC
Copiapoa decorticans	117	0.0165864		CC
Neoporteria sociabilis	118	0.0164942	CR	CC
Neoporteria subgibbosa	119	0.0164599	VU	CC
Copiapoa cinerea	120	0.0161039	NT	CC
Leptocarpha rivularis	121	0.0158951		CC
Copiapoa longistaminea	122	0.0157915	VU	CC
Copiapoa krainziana	123	0.0157908	CR	CC
Copiapoa rupestris	124	0.0157833	EN	CC
Copiapoa megarhiza	125	0.0157624	VU	CC
Thamnoseris lacerata	126	0.0155376	EN	ID
Copiapoa calderana	127	0.0151964	VU	CC
Copiapoa hypogaea	127	0.0151964	EN	CC
Thelocephala tenebrica	128	0.0148837		CC
Thelocephala krausii	129	0.0147927		CC
Copiapoa eremophila	130	0.0147676		CC
Copiapoa serpentisulcata	130	0.0147676	EN	CC
Thelocephala napina	131	0.0147474	NT	CC
Lycapsus tenuifolius	132	0.0146136	CR	ID
Dendroseris neriifolia	133	0.0145444	EN	AJF
Neoporteria villosa	134	0.0144341	VU	CC
Neoporteria castanea	135	0.0144114	VU	CC
Neoporteria litoralis	135	0.0144114		CC
Neoporteria nidus	135	0.0144114	EN	CC
Thelocephala odieri	136	0.0133954	VU	CC
Thelocephala esmeraldana	137	0.0133899	EN	CC
Thelocephala glabrescens	137	0.0133899		CC
Dendroseris macrophylla	138	0.0133819	EN	AJF
Podanthus mitiqui	139	0.0133326		CC
Podanthus ovalifolius	139	0.0133326		CC
Dendroseris pruinata	140	0.0128064	EN	AJF
Dendroseris marginata	141	0.0126905	EN	AJF
Dendroseris regia	142	0.0124866	EN	AJF
Dendroseris pinnata	143	0.012486	EN	AJF
Dendroseris macrantha	144	0.0124568	EN	AJF
Dendroseris gigantea	145	0.0124491	EN	AJF
Dendroseris micrantha	146	0.0124349	EN	AJF
Dendroseris berteroana	147	0.012176	EN	AJF
Dendroseris litoralis	147	0.012176	EN	AJF
Robinsonia berteroi	148	0.0114143	CR	AJF
Robinsonia macrocephala	149	0.0113434	EX	AJF
Robinsonia nervosa	150	0.0113409		AJF
Robinsonia saxatilis	151	0.0113369	EN	AJF
Robinsonia longifolia	152	0.0113266		AJF
Robinsonia masafuerae	153	0.0113263	EN	AJF
Robinsonia corrugata	154	0.0113203		AJF
Robinsonia gayana	155	0.0112805	EN	AJF
Robinsonia thurifera	155	0.0112805	EN	AJF
Robinsonia evenia	156	0.0112804	EN	AJF
Robinsonia gracilis	156	0.0112804	EN	AJF

## Sheet: RED rank scores
RED scores calculated for species with and without conservation category. In yellow taxa with identical scores. JFA= Juan Fernandez Archipelago; ID= Islas Desventuradas; CC= Continental Chile.
Species	Family	Rank RED	RED score	Conserv. status (when known)	Geographic distribution
Lactoris fernandeziana	Lactoridaceae	1	0.668919	EN	AJF
Epipetrum polyanthes	Dioscoreaceae	2	0.199955		CC
Epipetrum bilobum	Dioscoreaceae	3	0.191823		CC
Juania australis	Arecaceae	4	0.146685	EN	AJF
Tecophilaea cyanocrocus	Tecophilaeaceae	5	0.0905916	EN	CC
Zephyra compacta	Tecophilaeaceae	6	0.0887041		CC
Placea amoena	Amaryllidaceae	7	0.0869537	EN	CC
Epipetrum humile	Dioscoreaceae	8	0.0844525		CC
Leontochir ovallei	Alstroemeriaceae	9	0.0750834	EN	CC
Placea lutea	Amaryllidaceae	10	0.0715169	EN	CC
Conanthera sabulosa	Tecophilaeaceae	11	0.0652937		CC
Megalachne masafuerana	Poaceae	12	0.0643812	CR	AJF
Megalachne berteroana	Poaceae	13	0.0558673	VU	AJF
Cuminia eriantha	Lamiaceae	14	0.0519808	CR	AJF
Ivania juncalensis	Brassicaceae	15	0.0510236		AJF
Megalachne robinsoniana	Poaceae	16	0.0488503		AJF
Metharme lanata	Zygophyllaceae	17	0.0484404	EN	CC
Hollermayera valdiviana	Brassicaceae	18	0.0468437		CC
Sanctambrosia manicata	Caryophyllaceae	19	0.0444348	CR	ID
Gymnachne jaffuelii	Asteraceae	20	0.044355		CC
Phycella scarlatina	Amaryllidaceae	21	0.0440647		CC
Gomortega keule	Gomortegaceae	22	0.0376397	EN	CC
Nothomyrcia fernandeziana	Myrtaceae	23	0.0360031	VU	AJF
Gilliesia nahuelbutae	Alliaceae	24	0.0307077		CC
Gilliesia isopetala	Alliaceae	25	0.0299782		CC
Nesocaryum stylosum	Boraginaceae	26	0.0280645	CR	ID
Phycella herbertiana	Amaryllidaceae	27	0.0254696		CC
Gilliesia dimera	Alliaceae	28	0.023672		CC
Leucocoryne foetida	Alliaceae	29	0.0235782	VU	CC
Rimacactus laui	Cactaceae	30	0.0221	EN	CC
Gymnachne koelerioides	Asteraceae	31	0.0205495		CC
Valdivia gayana	Rhamnaceae	32	0.0204204	VU	CC
Aimara rollinsii	Brassicaceae	33	0.0196737		CC
Ochagavia elegans	Bromeliaceae	34	0.0190047	VU	AJF
Pintoa chilensis	Zygophyllaceae	35	0.0144184	EN	CC
Miersia tenuiseta	Alliaceae	36	0.0142855		CC
Leucocoryne talinensis	Alliaceae	37	0.0140252		CC
Yunquea tenzii	Solanaceae	38	0.0135658	EN	AJF
Jubaea chilensis	Arecaceae	39	0.0134048	VU	CC
Centaurodendron dracaenoides	Asteraceae	40	0.0121623	EN	AJF
Centaurodendron palmiforme	Asteraceae	41	0.0121623	EN	AJF
Desmaria mutabilis	Loranthaceae	42	0.0121387		CC
Miersia leporina	Alliaceae	43	0.0117934		CC
Traubia modesta	Amaryllidaceae	44	0.0117799	LC	CC
Lardizabala biternata	Lardizabalaceae	45	0.01132		CC
Eriosyce ihotzkyana	Cactaceae	46	0.0111398		CC
Leucocoryne vittata	Alliaceae	47	0.0110346		CC
Miersia cornuta	Alliaceae	48	0.0109387	EN	CC
Lapageria rosea	Philesiaceae	49	0.0107044		CC
Ochagavia andina	Bromeliaceae	50	0.0104677		CC
Speea humilis	Alliaceae	51	0.0102693	NT	CC
Zephyra elegans	Tecophilaeaceae	52	0.0100722		CC
Cyphocarpus psammophilus	Campanulaceae	53	0.00999289		CC
Avellanita bustillosii	Euphorbiaceae	54	0.00969411	EN	CC
Copiapoa cinerascens	Cactaceae	55	0.00959085		CC
Peumus boldus	Monimiaceae	56	0.00952267		CC
Miqueliopuntia miquelii	Cactaceae	57	0.00951459	LC	CC
Tecophilaea violiflora	Tecophilaeaceae	58	0.00936365		CC
Conanthera urceolata	Tecophilaeaceae	59	0.00921743	EN	CC
Phycella australis	Amaryllidaceae	60	0.00909602		CC
Bakerolimon plumosum	Plumbaginaceae	61	0.00906455		CC
Ochagavia litoralis	Bromeliaceae	62	0.00878336		CC
Ancrumia cuspidata	Brassicaceae	63	0.0083861	VU	CC
Selkirkia berteroi	Boraginaceae	64	0.00822293	EN	AJF
Pitavia punctata	Rutaceae	65	0.00810998	EN	CC
Leucocoryne conferta	Alliaceae	66	0.00807184	VU	CC
Reicheella andicola	Caryophyllaceae	67	0.00786778		CC
Phycella angustifolia	Amaryllidaceae	68	0.00743645		CC
Placea ornata	Amaryllidaceae	69	0.00726545	VU	CC
Gethyum atropurpureum	Alliaceae	70	0.00664756	EN	CC
Leucocoryne violacescens	Alliaceae	71	0.00663545		CC
Placea davidii	Amaryllidaceae	72	0.00637895	VU	CC
Legrandia concinna	Myrtaceae	73	0.00608015	EN	CC
Fascicularia bicolor	Bromeliaceae	74	0.00585136		CC
Eriosyce lapampaensis	Cactaceae	75	0.00568576		CC
Placea arzae	Amaryllidaceae	76	0.00539945		CC
Notanthera heterophylla	Loranthaceae	77	0.00508265		CC
Phycella cyrtanthoides	Amaryllidaceae	78	0.00505045		CC
Ercilla syncarpellata	Phytolaccaceae	79	0.00484688		CC
Thamnoseris lacerata	Asteraceae	80	0.0048253	EN	ID
Araeoandra tenuicaulis	Vivianiaceae	81	0.0046884		CC
Microphyes robusta	Caryophyllaceae	82	0.00468619	EN	CC
Balsamocarpon brevifolium	Plumbaginaceae	83	0.00466411		CC
Conanthera bifolia	Tecophilaeaceae	84	0.00462948		CC
Copiapoa krainziana	Cactaceae	85	0.00461956	CR	CC
Copiapoa laui	Cactaceae	86	0.00447624	EN	CC
Trevoa quinquenervia	Rhamnaceae	87	0.00446681		CC
Conanthera parvula	Tecophilaeaceae	88	0.00442576		CC
Atacama nivea	Asteraceae	89	0.00439791		CC
Gilliesia montana	Alliaceae	90	0.0043076		CC
Scyphanthus elegans	Loasaceae	91	0.00426109		CC
Copiapoa ahremephiana	Cactaceae	92	0.00411876	EN	CC
Copiapoa dealbata	Cactaceae	93	0.00406841	VU	CC
Copiapoa grandiflora	Cactaceae	94	0.00405343	EN	CC
Huidobria chilensis	Loasaceae	95	0.00374109		CC
Leucocoryne purpurea	Alliaceae	96	0.00355835		CC
Leucocoryne dimorphopetala	Alliaceae	97	0.00351896	LC	CC
Bridgesia incisifolia	Fabaceae	98	0.00343998		CC
Dendroseris neriifolia	Asteraceae	99	0.00341605	EN	AJF
Gilliesia graminea	Alliaceae	100	0.00340084	VU	CC
Huidobria fruticosa	Loasaceae	101	0.00323509		CC
Leucocoryne coquimbensis	Alliaceae	102	0.00309349		CC
Selkirkia limense	Boraginaceae	103	0.00289749		AJF
Ochagavia carnea	Bromeliaceae	104	0.00287869		CC
Lycapsus tenuifolius	Asteraceae	105	0.00284778	CR	ID
Copiapoa eremophila	Cactaceae	106	0.00279877		CC
Miersia chilensis	Alliaceae	107	0.00273932		CC
Selkirkia pauciflora	Boraginaceae	108	0.002718		AJF
Conanthera trimaculata	Tecophilaeaceae	109	0.00264576		CC
Copiapoa rarissima	Cactaceae	110	0.00254033		CC
Cissarobryon elegans	Vivianiaceae	111	0.0025094		CC
Phrodus microphyllus	Solanaceae	112	0.002406		CC
Latua pubiflora	Solanaceae	113	0.00240539		CC
Copiapoa longistaminea	Cactaceae	114	0.00237927	VU	CC
Copiapoa rupestris	Cactaceae	115	0.00237862	EN	CC
Leucocoryne macropetala	Alliaceae	116	0.00237527		CC
Copiapoa decorticans	Cactaceae	117	0.00225147		CC
Neoporteria sociabilis	Cactaceae	118	0.00224451	CR	CC
Leucocoryne coronata	Alliaceae	119	0.00220763		CC
Microphyes litoralis	Caryophyllaceae	120	0.00220344		CC
Sarmienta scandens	Gesneriaceae	121	0.00218076		CC
Adenopeltis serrata	Euphorbiaceae	122	0.00213111		CC
Tetilla hydrocotylifolia	Francoaceae	123	0.0020764		CC
Kieslingia chilensis	Asteraceae	124	0.00205468		AJF
Dendroseris macrophylla	Asteraceae	125	0.00195393	EN	AJF
Conanthera campanulata	Tecophilaeaceae	126	0.00194176	LC	CC
Copiapoa solaris	Cactaceae	127	0.00194009	EN	CC
Microphyes minima	Caryophyllaceae	128	0.00191594		CC
Leucocoryne appendiculata	Alliaceae	129	0.00190647		CC
Marticorenia foliosa	Asteraceae	130	0.00187991		CC
Moscharia solbrigii	Asteraceae	131	0.00176541		CC
Leunisia laeta	Asteraceae	132	0.00176326		CC
Vestia foetida	Escalloniaceae	133	0.00172134		CC
Cyphocarpus rigescens	Campanulaceae	134	0.00170889		CC
Copiapoa megarhiza	Cactaceae	135	0.00161049	VU	CC
Leucocoryne ixioides	Alliaceae	136	0.00158551		CC
Calopappus acerosus	Sapindaceae	137	0.00158116		CC
Dendroseris regia	Asteraceae	138	0.00152349	EN	AJF
Dendroseris pinnata	Asteraceae	139	0.00152002	EN	AJF
Leucocoryne alliacea	Alliaceae	140	0.00150416		CC
Gypothamnium pinifolium	Asteraceae	141	0.00149561	NT	CC
Copiapoa marginata	Cactaceae	142	0.00148671	VU	CC
Dendroseris macrantha	Asteraceae	143	0.00147213	EN	AJF
Dendroseris micrantha	Asteraceae	144	0.00146158	EN	AJF
Dendroseris pruinata	Asteraceae	145	0.00145692	EN	AJF
Dendroseris marginata	Asteraceae	146	0.00144877	EN	AJF
Dinemagonum gayanum	Malpighiaceae	147	0.00144061		CC
Ercilla spicata	Phytolaccaceae	148	0.00137888		CC
Copiapoa calderana	Cactaceae	149	0.00136728	VU	CC
Dendroseris gigantea	Asteraceae	150	0.00134738	EN	AJF
Anisomeria coriacea	Phytolaccaceae	151	0.00133438		CC
Eriosyce megacarpa	Cactaceae	152	0.00132876	EN	CC
Copiapoa coquimbana	Cactaceae	153	0.00127791	NT	CC
Copiapoa boliviana	Cactaceae	154	0.00123994	VU	CC
Oxyphyllum ulicinum	Asteraceae	155	0.00123391	EN	CC
Dendroseris berteroana	Asteraceae	156	0.00120758	EN	AJF
Dendroseris litoralis	Asteraceae	156	0.00120758	EN	AJF
Copiapoa serpentisulcata	Cactaceae	157	0.00119977	EN	CC
Dinemandra ericoides	Malpighiaceae	158	0.00118661		CC
Francoa appendiculata	Francoaceae	159	0.0011864		CC
Copiapoa hypogaea	Cactaceae	160	0.00108628	EN	CC
Anisomeria littoralis	Phytolaccaceae	161	0.00108238		CC
Copiapoa echinoides	Cactaceae	162	0.00104513	NT	CC
Copiapoa humilis	Cactaceae	163	0.00099606	VU	CC
Copiapoa cinerea	Cactaceae	164	0.000963055	NT	CC
Thelocephala tenebrica	Cactaceae	165	0.00094058		CC
Thelocephala krausii	Cactaceae	166	0.00090458		CC
Neoporteria clavata	Cactaceae	167	0.00087317	VU	CC
Copiapoa echinata	Cactaceae	168	0.00077087	NT	CC
Guynesomia scoparia	Asteraceae	169	0.00075868		CC
Neoporteria litoralis	Cactaceae	170	0.00065012		CC
Thelocephala napina	Cactaceae	171	0.00049283	NT	CC
Pleocarphus revolutus	Asteraceae	172	0.00046826		CC
Neoporteria castanea	Cactaceae	173	0.00045812	VU	CC
Robinsonia berteroi	Asteraceae	174	0.000454895	CR	AJF
Eriosyce rodentiophila	Cactaceae	175	0.00045226	VU	CC
Eriosyce aurata	Cactaceae	176	0.00045126	VU	CC
Neoporteria nidus	Cactaceae	177	0.00041112	EN	CC
Robinsonia macrocephala	Asteraceae	178	0.000405375		AJF
Robinsonia saxatilis	Asteraceae	179	0.00040015	EN	AJF
Robinsonia nervosa	Asteraceae	180	0.000399575		AJF
Robinsonia longifolia	Asteraceae	181	0.000392985		AJF
Moscharia pinnatifida	Asteraceae	182	0.00038841		CC
Robinsonia masafuerae	Asteraceae	183	0.00038796	EN	AJF
Robinsonia corrugata	Asteraceae	184	0.00038546		AJF
Neoporteria subgibbosa	Cactaceae	185	0.00038171	VU	CC
Neoporteria villosa	Cactaceae	186	0.00035446	VU	CC
Robinsonia gayana	Asteraceae	187	0.0003503	EN	AJF
Robinsonia thurifera	Asteraceae	187	0.0003503	EN	AJF
Robinsonia evenia	Asteraceae	188	0.00034615	EN	AJF
Robinsonia gracilis	Asteraceae	188	0.00034615	EN	AJF
Thelocephala esmeraldana	Cactaceae	189	0.00030716	EN	CC
Thelocephala glabrescens	Cactaceae	190	0.00029616		CC
Thelocephala odieri	Cactaceae	191	0.00029016	VU	CC
Leptocarpha rivularis	Asteraceae	192	0.00024962		CC
Podanthus mitiqui	Asteraceae	193	0.00015012		CC
Podanthus ovalifolius	Asteraceae	193	0.00015012		CC

## Sheet: RED versus EDGE rank scores
Ranks for RED and EDGE indices, according to the median scores obtained for 100 trees, conservation status and geographic distribution. For EDGE, probabilities of extinction were assigned according to reduction in population abundance estimated in a maximum of 50 years (IUCN 50), 100 years (IUCN 100), 500 years (IUCN 500) and probabilities of extinction assigned by Isaac et al (2007). In red the …
Species	Family	Conserv. status (when known)	Geographic distribution	RED score	Rank RED	EDGE IUCN50 score	Rank EDGE IUCN50	EDGE IUCN100 score	Rank EDGE IUCN100	EDGE IUCN500 score	Rank EDGE IUCN500	EDGE ISAAC score	Rank EDGE ISAAC
Lactoris fernandeziana	Lactoridaceae	EN	AJF	0.668919	1	0.51902	1	0.326819	1	0.775029	1	0.155628	1
Juania australis	Arecaceae	EN	AJF	0.146685	2	0.155625	4	0.0979947	5	0.232387	4	0.0466641	4
Tecophilaea cyanocrocus	Tecophilaeaceae	EN	CC	0.0905916	3	0.112687	6	0.0709572	8	0.16827	6	0.0337891	7
Placea amoena	Amaryllidaceae	EN	CC	0.0869537	4	0.128621	5	0.0809908	6	0.192064	5	0.038567	6
Leontochir ovallei	Alstroemeriaceae	EN	CC	0.0750834	5	0.289787	3	0.182475	3	0.432726	3	0.0868928	3
Placea lutea	Amaryllidaceae	EN	CC	0.0715169	6	0.0672635	12	0.0423548	13	0.100441	10	0.020169	13
Megalachne masafuerana	Poaceae	CR	AJF	0.0643812	7	0.111594	7	0.108354	4	0.111706	9	0.0446822	5
Megalachne berteroana	Poaceae	VU	AJF	0.0558673	8	0.0109046	35	0.00545231	43	0.042528	21	0.0109046	20
Cuminia eriantha	Lamiaceae	CR	AJF	0.0519808	9	0.0786509	10	0.0763677	7	0.0787296	15	0.0314919	8
Metharme lanata	Zygophyllaceae	EN	CC	0.0484404	10	0.103925	8	0.0654399	10	0.155186	7	0.0311619	9
Sanctambrosia manicata	Caryophyllaceae	CR	ID	0.0444348	11	0.0683107	11	0.0663277	9	0.068379	17	0.0273516	10
Gomortega keule	Gomortegaceae	EN	CC	0.0376397	12	0.407639	2	0.256684	2	0.608708	2	0.122231	2
Nothomyrcia fernandeziana	Myrtaceae	VU	AJF	0.0360031	13	0.00908682	42	0.00454341	56	0.0354386	23	0.00908682	21
Nesocaryum stylosum	Boraginaceae	CR	ID	0.0280645	14	0.0501712	17	0.0487147	12	0.0502214	19	0.0200886	14
Leucocoryne foetida	Alliaceae	VU	CC	0.0235782	15	0.00638691	61	0.00319345	61	0.024909	29	0.00638691	30
Rimacactus laui	Cactaceae	EN	CC	0.0221	16	0.0219677	22	0.0138327	24	0.0328034	24	0.00658702	29
Valdivia gayana	Escalloniaceae	VU	CC	0.0204204	17	0.00702581	60	0.0035129	60	0.0274006	28	0.00702581	27
Ochagavia elegans	Bromeliaceae	VU	AJF	0.0190047	18	0.00800826	53	0.00400413	57	0.0312322	25	0.00800826	23
Pintoa chilensis	Zygophyllaceae	EN	CC	0.0144184	19	0.103925	8	0.0654399	10	0.155186	7	0.0311619	9
Yunquea tenzii	Asteraceae	EN	AJF	0.0135658	20	0.0161573	24	0.010174	27	0.024127	30	0.00484477	36
Jubaea chilensis	Arecaceae	VU	CC	0.0134048	21	0.0233321	21	0.011666	25	0.090995	12	0.0233321	12
Centaurodendron dracaenoides	Asteraceae	EN	AJF	0.0121623	22	0.0152212	26	0.00958455	28	0.0227291	33	0.00456407	38
Centaurodendron palmiforme	Asteraceae	EN	AJF	0.0121623	22	0.0152212	26	0.00958455	28	0.0227291	33	0.00456407	38
Traubia modesta	Amaryllidaceae	LC	CC	0.0117799	23	1.165e-05	85	5.83e-06	85	5.825e-05	85	0.0029127	50
Miersia cornuta	Alliaceae	EN	CC	0.0109387	24	0.040047	18	0.025217	18	0.0598003	18	0.0120081	19
Speea humilis	Alliaceae	NT	CC	0.0102693	25	0.00087801	78	0.0003512	78	0.00175601	78	0.00439004	39
Avellanita bustillosii	Euphorbiaceae	EN	CC	0.00969411	26	0.0532618	15	0.0335382	16	0.0795333	14	0.0159706	17
Miqueliopuntia miquelii	Cactaceae	LC	CC	0.00951459	27	5.67e-06	88	2.83e-06	88	2.834e-05	88	0.00141686	81
Conanthera urceolata	Tecophilaeaceae	EN	CC	0.00921743	28	0.061859	13	0.0389517	14	0.0923712	11	0.0185484	15
Ancrumia cuspidata	Alliaceae	VU	CC	0.0083861	29	0.00786288	54	0.00393144	58	0.0306652	26	0.00786288	24
Selkirkia berteroi	Boraginaceae	EN	AJF	0.00822293	30	0.02429	20	0.0152951	22	0.0362712	22	0.00728336	26
Pitavia punctata	Rutaceae	EN	CC	0.00810998	31	0.0788533	9	0.0496528	11	0.117748	8	0.0236442	11
Leucocoryne conferta	Alliaceae	VU	CC	0.00807184	32	0.00603755	62	0.00301878	62	0.0235464	31	0.00603755	32
Placea ornata	Amaryllidaceae	VU	CC	0.00726545	33	0.00579318	64	0.00289659	64	0.0225934	34	0.00579318	35
Gethyum atropurpureum	Alliaceae	EN	CC	0.00664756	34	0.0513527	16	0.0323361	17	0.0766827	16	0.0153981	18
Placea davidii	Amaryllidaceae	VU	CC	0.00637895	35	0.00583141	63	0.0029157	63	0.0227425	32	0.00583141	34
Legrandia concinna	Myrtaceae	EN	CC	0.00608015	36	0.0606091	14	0.0381646	15	0.0905047	13	0.0181736	16
Thamnoseris lacerata	Asteraceae	EN	ID	0.0048253	37	0.0103636	37	0.00652578	36	0.0154754	44	0.00310751	47
Microphyes robusta	Caryophyllaceae	EN	CC	0.00468619	38	0.030302	19	0.0190807	19	0.0452486	20	0.00908606	22
Copiapoa krainziana	Cactaceae	CR	CC	0.00461956	39	0.015775	25	0.0153171	21	0.0157908	42	0.00631633	31
Copiapoa laui	Cactaceae	EN	CC	0.00447624	40	0.0114732	31	0.00722452	32	0.0171324	38	0.00344025	43
Copiapoa ahremephiana	Cactaceae	EN	CC	0.00411876	41	0.0111005	33	0.00698984	33	0.0165759	39	0.00332849	44
Copiapoa dealbata	Cactaceae	VU	CC	0.00406841	42	0.00178437	67	0.000892185	67	0.00695904	67	0.00178437	70
Copiapoa grandiflora	Cactaceae	EN	CC	0.00405343	43	0.0125986	28	0.00793313	29	0.0188128	35	0.00377768	40
Leucocoryne dimorphopetala	Alliaceae	LC	CC	0.00351896	44	6.265e-06	87	3.13e-06	87	3.1325e-05	87	0.00156618	77
Dendroseris neriifolia	Asteraceae	EN	AJF	0.00341605	45	0.00970114	40	0.00610867	39	0.0144863	48	0.00290888	51
Gilliesia graminea	Alliaceae	VU	CC	0.00340084	46	0.00761681	55	0.0038084	59	0.0297056	27	0.00761681	25
Lycapsus tenuifolius	Asteraceae	CR	ID	0.00284778	47	0.014599	27	0.0141752	23	0.0146136	47	0.00584545	33
Copiapoa longistaminea	Cactaceae	VU	CC	0.00237927	48	0.00157914	72	0.000789575	72	0.00615867	72	0.00157915	75
Copiapoa rupestris	Cactaceae	EN	CC	0.00237862	49	0.0105275	36	0.00662901	35	0.0157202	43	0.00315667	46
Neoporteria sociabilis	Cactaceae	CR	CC	0.00224451	50	0.0164778	23	0.0159994	20	0.0164942	41	0.0065977	28
Dendroseris macrophylla	Asteraceae	EN	AJF	0.00195393	51	0.00892575	44	0.00562041	42	0.0133284	51	0.00267638	54
Conanthera campanulata	Tecophilaeaceae	LC	CC	0.00194176	52	8.01e-06	86	4e-06	86	4.003e-05	86	0.00200166	68
Copiapoa solaris	Cactaceae	EN	CC	0.00194009	53	0.0110996	34	0.00698925	34	0.0165745	40	0.00332822	45
Copiapoa megarhiza	Cactaceae	VU	CC	0.00161049	54	0.00157624	73	0.00078812	73	0.00614734	73	0.00157624	76
Dendroseris regia	Asteraceae	EN	AJF	0.00152349	55	0.00832855	47	0.00524436	46	0.0124366	54	0.00249731	57
Dendroseris pinnata	Asteraceae	EN	AJF	0.00152002	56	0.00832813	48	0.0052441	47	0.012436	55	0.00249719	58
Gypothamnium pinifolium	Asteraceae	NT	CC	0.00149561	57	0.0002482	79	9.928e-05	79	0.00049641	79	0.00124102	83
Copiapoa marginata	Cactaceae	VU	CC	0.00148671	58	0.00166236	70	0.00083118	70	0.0064832	70	0.00166236	73
Dendroseris macrantha	Asteraceae	EN	AJF	0.00147213	59	0.00830868	49	0.00523185	48	0.012407	56	0.00249136	59
Dendroseris micrantha	Asteraceae	EN	AJF	0.00146158	60	0.00829405	51	0.00522264	50	0.0123851	58	0.00248697	61
Dendroseris pruinata	Asteraceae	EN	AJF	0.00145692	61	0.0085419	45	0.00537871	44	0.0127552	52	0.00256129	55
Dendroseris marginata	Asteraceae	EN	AJF	0.00144877	62	0.00846456	46	0.00533001	45	0.0126397	53	0.0025381	56
Copiapoa calderana	Cactaceae	VU	CC	0.00136728	63	0.00151965	74	0.000759825	74	0.00592661	74	0.00151965	78
Dendroseris gigantea	Asteraceae	EN	AJF	0.00134738	64	0.00830356	50	0.00522863	49	0.0123993	57	0.00248983	60
Eriosyce megacarpa	Cactaceae	EN	CC	0.00132876	65	0.0124858	30	0.0078621	31	0.0186444	37	0.00374386	42
Copiapoa coquimbana	Cactaceae	NT	CC	0.00127791	66	0.000232435	80	9.2975e-05	80	0.000464875	80	0.00116219	84
Copiapoa boliviana	Cactaceae	VU	CC	0.00123994	67	0.00168308	69	0.00084154	69	0.006564	69	0.00168308	72
Oxyphyllum ulicinum	Asteraceae	EN	CC	0.00123391	68	0.0124899	29	0.00786467	30	0.0186505	36	0.00374508	41
Dendroseris berteroana	Asteraceae	EN	AJF	0.00120758	69	0.00812138	52	0.00511391	51	0.0121273	59	0.0024352	62
Dendroseris litoralis	Asteraceae	EN	AJF	0.00120758	69	0.00812138	52	0.00511391	51	0.0121273	59	0.0024352	62
Copiapoa serpentisulcata	Cactaceae	EN	CC	0.00119977	70	0.00985002	39	0.00620241	38	0.0147086	46	0.00295353	49
Copiapoa hypogaea	Cactaceae	EN	CC	0.00108628	71	0.010136	38	0.00638251	37	0.0151357	45	0.00303929	48
Copiapoa echinoides	Cactaceae	NT	CC	0.00104513	72	0.00018134	81	7.2535e-05	81	0.000362685	81	0.000906705	85
Copiapoa humilis	Cactaceae	VU	CC	0.00099606	73	0.00226331	65	0.00113165	65	0.00882687	65	0.00226331	65
Copiapoa cinerea	Cactaceae	NT	CC	0.000963055	74	0.00016104	83	6.4415e-05	83	0.000322075	83	0.000805195	87
Neoporteria clavata	Cactaceae	VU	CC	0.00087317	75	0.00192686	66	0.00096343	66	0.00751475	66	0.00192686	69
Copiapoa echinata	Cactaceae	NT	CC	0.00077087	76	0.000172255	82	6.8905e-05	82	0.000344515	82	0.00086129	86
Thelocephala napina	Cactaceae	NT	CC	0.00049283	77	0.00014747	84	5.899e-05	84	0.00029495	84	0.00073737	88
Neoporteria castanea	Cactaceae	VU	CC	0.00045812	78	0.00144114	76	0.00072057	76	0.00562046	76	0.00144114	80
Robinsonia berteroi	Asteraceae	CR	AJF	0.000454895	79	0.0114029	32	0.0110719	26	0.0114143	60	0.00456573	37
Eriosyce rodentiophila	Cactaceae	VU	CC	0.00045226	80	0.00172843	68	0.00086421	68	0.00674087	68	0.00172843	71
Eriosyce aurata	Cactaceae	VU	CC	0.00045126	81	0.00172843	68	0.00086421	68	0.00674087	68	0.00172843	71
Neoporteria nidus	Cactaceae	EN	CC	0.00041112	82	0.00961243	41	0.0060528	40	0.0143538	49	0.00288229	52
Robinsonia saxatilis	Asteraceae	EN	AJF	0.00040015	83	0.00756173	56	0.00476151	52	0.0112916	61	0.00226739	63
Robinsonia masafuerae	Asteraceae	EN	AJF	0.00038796	84	0.00755463	57	0.00475704	53	0.011281	62	0.00226526	64
Neoporteria subgibbosa	Cactaceae	VU	CC	0.00038171	85	0.00164599	71	0.00082299	71	0.00641934	71	0.00164599	74
Neoporteria villosa	Cactaceae	VU	CC	0.00035446	86	0.00144341	75	0.00072171	75	0.0056293	75	0.00144341	79
Robinsonia gayana	Asteraceae	EN	AJF	0.0003503	87	0.00752412	58	0.00473783	54	0.0112354	63	0.00225611	66
Robinsonia thurifera	Asteraceae	EN	AJF	0.0003503	87	0.00752412	58	0.00473783	54	0.0112354	63	0.00225611	66
Robinsonia evenia	Asteraceae	EN	AJF	0.00034615	88	0.00752405	59	0.00473778	55	0.0112353	64	0.00225609	67
Robinsonia gracilis	Asteraceae	EN	AJF	0.00034615	88	0.00752405	59	0.00473778	55	0.0112353	64	0.00225609	67
Thelocephala esmeraldana	Cactaceae	EN	CC	0.00030716	89	0.00893108	43	0.00562377	41	0.0133364	50	0.00267799	53
Thelocephala odieri	Cactaceae	VU	CC	0.00029016	90	0.00133954	77	0.00066977	77	0.00522422	77	0.00133954	82
