# Supplementary material for: Evolutionary diversity of the endemic genera of the vascular flora of Chile and its implications for conservation
Source: PLoS One. 2023 Jul 5;18(7):e0287957. doi: 10.1371/journal.pone.0287957 (PMC10321618; doi:10.1371/journal.pone.0287957)
Supplement: S3 Table — (XLSX) [file pone.0287957.s003.xlsx]

## Sheet: Coefficients
Summary of correlation and concordant coefficients of EDGE versus RED for four different scenarios of extinction probabilities.
	EDGE IUCN50 v/s RED	EDGE IUCN100 v/s RED	EDGE IUCN500 v/s RED	EDGE ISAAC v/s RED
Correlation coefficient (rs)	0.971295	0.961047	0.979286	0.982566
Concordance coefficient (W)	0.801933	0.78051	0.873059	0.903403
p-value	0.000197647	0.000439047	1.13855e-05	3.08667e-06
