# Supplementary material for: Evolutionary diversity of the endemic genera of the vascular flora of Chile and its implications for conservation
Source: PLoS One. 2023 Jul 5;18(7):e0287957. doi: 10.1371/journal.pone.0287957 (PMC10321618; doi:10.1371/journal.pone.0287957)
Supplement: S4 Table — (XLSX) [file pone.0287957.s004.xlsx]

## Sheet: 50_a_1.0
	Conanthera campanulata	Robinsonia gracilis	Robinsonia thurifera	Copiapoa cinerea	Robinsonia corrugata	Zephyra compacta	Leunisia laeta	Robinsonia evenia	Anisomeria coriacea	Megalachne robinsoniana	Cyphocarpus psammophilus	Miersia cornuta	Dinemagonum gayanum	Desmaria mutabilis	Thelocephala esmeraldana	Copiapoa echinata	Dinemandra ericoides	Epipetrum bilobum	Gypothamnium pinifolium	Phycella herbertiana	Neoporteria castanea	Leucocoryne talinensis	Copiapoa calderana	Kieslingia chilensis	Copiapoa megarhiza	Neoporteria subgibbosa	Huidobria fruticosa	Leucocoryne purpurea	Copiapoa boliviana	Cissarobryon elegans	Moscharia pinnatifida	Thelocephala odieri	Thelocephala tenebrica	Gomortega keule	Latua pubiflora	Leucocoryne violacescens	Fascicularia bicolor	Conanthera trimaculata	Vestia foetida	Thelocephala napina	Placea lutea	Conanthera urceolata	Robinsonia saxatilis	Eriosyce lapampaensis	Thelocephala glabrescens	Miqueliopuntia miquelii	Placea davidii	Copiapoa decorticans	Eriosyce ihotzkyana
EDGE_50a	92	63.5	61.5	89	146.5	146.5	146.5	63.5	146.5	146.5	146.5	19	146.5	146.5	45	88	146.5	146.5	85	146.5	82	146.5	80	146.5	79	77	146.5	146.5	75	146.5	146.5	83	146.5	2	146.5	146.5	146.5	146.5	146.5	90	13	14	59	146.5	146.5	94	68	146.5	146.5
EDR	1	2	3	4	5	6	7	8	9	10	11	12	13	14	15	16	17	18	19	20	21	22	23	24	25	26	27	28	29	30	31	32	33	34	35	36	37	38	39	40	41.5	41.5	43	44	45	46	47	48	49
	93	65.5	64.5	93	151.5	152.5	153.5	71.5	155.5	156.5	157.5	31	159.5	160.5	60	104	163.5	164.5	104	166.5	103	168.5	103	170.5	104	103	173.5	174.5	104	176.5	177.5	115	179.5	36	181.5	182.5	183.5	184.5	185.5	130	54.5	55.5	102	190.5	191.5	140	115	194.5	195.5
	k	198		T EDGE	1124796		W	0.488306		L EDGE	93733
	m	2		T EDR	36		X2	192.393		L ED-RW	3
	W	0.452926		T	1124832		df	197		suma X^2	553116
	X2	178.453		S^2	9012897		p-value	0.579372		suma Y^2	646846
	df	197								suma d^2	697618
	p-value	0.824223
										rs	0.419917
Área	Clase	Familia	Especie	EDGE_50a	EDR	rank 1	rank 2	d	d^2
			Conanthera campanulata	8.01e-06	0.668919	92	1	91	8281
			Robinsonia gracilis	0.00752405	0.199955	63.5	2	61.5	3782.25
			Robinsonia thurifera	0.00752412	0.191823	61.5	3	58.5	3422.25
			Copiapoa cinerea	0.00016104	0.146685	89	4	85	7225
			Robinsonia corrugata	0	0.0905916	146.5	5	141.5	20022.2
			Zephyra compacta	0	0.0887041	146.5	6	140.5	19740.2
			Leunisia laeta	0	0.0869537	146.5	7	139.5	19460.2
			Robinsonia evenia	0.00752405	0.0844525	63.5	8	55.5	3080.25
			Anisomeria coriacea	0	0.0750834	146.5	9	137.5	18906.2
			Megalachne robinsoniana	0	0.0715169	146.5	10	136.5	18632.2
			Cyphocarpus psammophilus	0	0.0682738	146.5	11	135.5	18360.2
			Miersia cornuta	0.040047	0.0652937	19	12	7	49
			Dinemagonum gayanum	0	0.0643812	146.5	13	133.5	17822.2
			Desmaria mutabilis	0	0.0558673	146.5	14	132.5	17556.2
			Thelocephala esmeraldana	0.00893108	0.0519808	45	15	30	900
			Copiapoa echinata	0.000172255	0.0510236	88	16	72	5184
			Dinemandra ericoides	0	0.0488503	146.5	17	129.5	16770.2
			Epipetrum bilobum	0	0.0484404	146.5	18	128.5	16512.2
			Gypothamnium pinifolium	0.0002482	0.0468437	85	19	66	4356
			Phycella herbertiana	0	0.0444348	146.5	20	126.5	16002.2
			Neoporteria castanea	0.00144114	0.044355	82	21	61	3721
			Leucocoryne talinensis	0	0.0440647	146.5	22	124.5	15500.2
			Copiapoa calderana	0.00151965	0.0376397	80	23	57	3249
			Kieslingia chilensis	0	0.0360031	146.5	24	122.5	15006.2
			Copiapoa megarhiza	0.00157624	0.0307077	79	25	54	2916
			Neoporteria subgibbosa	0.00164599	0.0299782	77	26	51	2601
			Huidobria fruticosa	0	0.0280645	146.5	27	119.5	14280.2
			Leucocoryne purpurea	0	0.0254696	146.5	28	118.5	14042.2
			Copiapoa boliviana	0.00168308	0.023672	75	29	46	2116
			Cissarobryon elegans	0	0.0235782	146.5	30	116.5	13572.2
			Moscharia pinnatifida	0	0.0221	146.5	31	115.5	13340.2
			Thelocephala odieri	0.00133954	0.0205495	83	32	51	2601
			Thelocephala tenebrica	0	0.0204204	146.5	33	113.5	12882.2
			Gomortega keule	0.407639	0.0196737	2	34	-32	1024
			Latua pubiflora	0	0.0190047	146.5	35	111.5	12432.2
			Leucocoryne violacescens	0	0.0144184	146.5	36	110.5	12210.2
			Fascicularia bicolor	0	0.0142855	146.5	37	109.5	11990.2
			Conanthera trimaculata	0	0.0140252	146.5	38	108.5	11772.2
			Vestia foetida	0	0.0135658	146.5	39	107.5	11556.2
			Thelocephala napina	0.00014747	0.0134048	90	40	50	2500
			Placea lutea	0.0672635	0.0121623	13	41.5	-28.5	812.25
			Conanthera urceolata	0.061859	0.0121623	14	41.5	-27.5	756.25
			Robinsonia saxatilis	0.00756173	0.0121387	59	43	16	256
			Eriosyce lapampaensis	0	0.0117934	146.5	44	102.5	10506.2
			Thelocephala glabrescens	0	0.0117799	146.5	45	101.5	10302.2
			Miqueliopuntia miquelii	5.67e-06	0.01132	94	46	48	2304
			Placea davidii	0.00583141	0.0111398	68	47	21	441
			Copiapoa decorticans	0	0.0110346	146.5	48	98.5	9702.25
			Eriosyce ihotzkyana	0	0.0109387	146.5	49	97.5	9506.25
			Leucocoryne dimorphopetala	6.265e-06	0.0107044	93	50	43	1849
			Lapageria rosea	0	0.0104677	146.5	51	95.5	9120.25
			Reicheella andicola	0	0.0102693	146.5	52	94.5	8930.25
			Zephyra elegans	0	0.0100722	146.5	53	93.5	8742.25
			Dendroseris macrophylla	0.00892574	0.00999289	46	54	-8	64
			Metharme lanata	0.103925	0.00969411	8.5	55	-46.5	2162.25
			Yunquea tenzii	0.0161573	0.00959085	25	56	-31	961
			Leucocoryne appendiculata	0	0.00952267	146.5	57	89.5	8010.25
			Francoa appendiculata	0	0.00951459	146.5	58	88.5	7832.25
			Robinsonia longifolia	0	0.00936365	146.5	59	87.5	7656.25
			Selkirkia berteroi	0.02429	0.00921743	21	60	-39	1521
			Leucocoryne ixioides	0	0.00909602	146.5	61	85.5	7310.25
			Pintoa chilensis	0.103925	0.00906455	8.5	62	-53.5	2862.25
			Leptocarpha rivularis	0	0.00878336	146.5	63	83.5	6972.25
			Leontochir ovallei	0.289787	0.0083861	3	64	-61	3721
			Pleocarphus revolutus	0	0.00822293	146.5	65	81.5	6642.25
			Leucocoryne vittata	0	0.00810998	146.5	66	80.5	6480.25
			Bakerolimon plumosum	0	0.00807184	146.5	67	79.5	6320.25
			Miersia tenuiseta	0	0.00786778	146.5	68	78.5	6162.25
			Leucocoryne coronata	0	0.00743645	146.5	69	77.5	6006.25
			Microphyes litoralis	0	0.00726545	146.5	70	76.5	5852.25
			Eriosyce rodentiophila	0.00172843	0.00664755	73.5	71	2.5	6.25
			Copiapoa cinerascens	0	0.00663545	146.5	72	74.5	5550.25
			Marticorenia foliosa	0	0.00637895	146.5	73	73.5	5402.25
			Aimara rollinsii	0	0.00608015	146.5	74	72.5	5256.25
			Copiapoa dealbata	0.00178437	0.00585136	72	75	-3	9
			Placea ornata	0.00579318	0.00568576	69	76	-7	49
			Margyracaena skottsbergii	0	0.00539945	146.5	77	69.5	4830.25
			Ivania juncalensis	0	0.00508265	146.5	78	68.5	4692.25
			Leucocoryne macropetala	0	0.00505045	146.5	79	67.5	4556.25
			Leucocoryne foetida	0.00638691	0.00484688	66	80	-14	196
			Robinsonia nervosa	0	0.0048253	146.5	81	65.5	4290.25
			Tecophilaea cyanocrocus	0.112687	0.0046884	6	82	-76	5776
			Ercilla spicata	0	0.00468619	146.5	83	63.5	4032.25
			Pitavia punctata	0.0788533	0.00466411	10	84	-74	5476
			Avellanita bustillosii	0.0532618	0.00462948	16	85	-69	4761
			Copiapoa solaris	0.0110996	0.00461956	36	86	-50	2500
			Megalachne berteroana	0.0109046	0.00447624	37	87	-50	2500
			Thelocephala krausii	0	0.00446681	146.5	88	58.5	3422.25
			Nesocaryum stylosum	0.0501712	0.00442576	18	89	-71	5041
			Megalachne masafuerana	0.111594	0.00439791	7	90	-83	6889
			Copiapoa longistaminea	0.00157915	0.0043076	78	91	-13	169
			Placea arzae	0	0.00426109	146.5	92	54.5	2970.25
			Jubaea chilensis	0.0233321	0.00411876	22	93	-71	5041
			Centaurodendron palmiforme	0.0152212	0.00406841	27.5	94	-66.5	4422.25
			Copiapoa laui	0.0114732	0.00405342	33	95	-62	3844
			Copiapoa coquimbana	0.000232435	0.00374109	86	96	-10	100
			Conanthera sabulosa	0	0.00355835	146.5	97	49.5	2450.25
			Calopappus acerosus	0	0.00351896	146.5	98	48.5	2352.25
			Cuminia eriantha	0.0786509	0.00343998	11	99	-88	7744
			Dendroseris litoralis	0.00812138	0.00341605	54.5	100	-45.5	2070.25
			Copiapoa marginata	0.00166236	0.00340084	76	101	-25	625
			Copiapoa echinoides	0.00018134	0.00323509	87	102	-15	225
			Balsamocarpon brevifolium	0	0.00309349	146.5	103	43.5	1892.25
			Podanthus mitiqui	0	0.00289749	146.5	104	42.5	1806.25
			Lardizabala biternata	0	0.00287869	146.5	105	41.5	1722.25
			Copiapoa rarissima	0	0.00284778	146.5	106	40.5	1640.25
			Eriosyce megacarpa	0.0124858	0.00279877	32	107	-75	5625
			Ercilla syncarpellata	0	0.00273932	146.5	108	38.5	1482.25
			Podanthus ovalifolius	0	0.002718	146.5	109	37.5	1406.25
			Microphyes robusta	0.030302	0.00264576	20	110	-90	8100
			Copiapoa serpentisulcata	0.00985002	0.00254034	41	111	-70	4900
			Legrandia concinna	0.0606091	0.0025094	15	112	-97	9409
			Leucocoryne coquimbensis	0	0.002406	146.5	113	33.5	1122.25
			Adenopeltis serrata	0	0.00240539	146.5	114	32.5	1056.25
			Copiapoa rupestris	0.0105275	0.00237927	38	115	-77	5929
			Dendroseris neriifolia	0.00970114	0.00237862	42	116	-74	5476
			Conanthera parvula	0	0.00237527	146.5	117	29.5	870.25
			Lycapsus tenuifolius	0.014599	0.00225147	29	118	-89	7921
			Gymnachne koelerioides	0	0.00224451	146.5	119	27.5	756.25
			Bridgesia incisifolia	0	0.00220763	146.5	120	26.5	702.25
			Epipetrum humile	0	0.00220344	146.5	121	25.5	650.25
			Phycella scarlatina	0	0.00218076	146.5	122	24.5	600.25
			Lactoris fernandeziana	0.51902	0.00213111	1	123	-122	14884
			Robinsonia macrocephala	0	0.0020764	146.5	124	22.5	506.25
			Traubia modesta	1.165e-05	0.00205468	91	125	-34	1156
			Dendroseris gigantea	0.00830356	0.00195393	52	126	-74	5476
			Gethyum atropurpureum	0.0513527	0.00194176	17	127	-110	12100
			Nothomyrcia fernandeziana	0.00908682	0.00194009	44	128	-84	7056
			Epipetrum polyanthes	0	0.00191594	146.5	129	17.5	306.25
			Atacama nivea	0	0.00190647	146.5	130	16.5	272.25
			Cyphocarpus rigescens	0	0.00187991	146.5	131	15.5	240.25
			Gilliesia isopetala	0	0.00176541	146.5	132	14.5	210.25
			Copiapoa eremophila	0	0.00176326	146.5	133	13.5	182.25
			Trevoa quinquenervia	0	0.00172134	146.5	134	12.5	156.25
			Dendroseris pruinata	0.0085419	0.00170889	47	135	-88	7744
			Copiapoa hypogaea	0.010136	0.00161049	40	136	-96	9216
			Conanthera bifolia	0	0.00158551	146.5	137	9.5	90.25
			Sanctambrosia manicata	0.0683107	0.00158116	12	138	-126	15876
			Gilliesia graminea	0.00761681	0.0015235	58	139	-81	6561
			Ochagavia elegans	0.00800826	0.00152002	56	140	-84	7056
			Araeoandra tenuicaulis	0	0.00150416	146.5	141	5.5	30.25
			Speea humilis	0.00087801	0.00149561	84	142	-58	3364
			Thamnoseris lacerata	0.0103636	0.00148671	39	143	-104	10816
			Dendroseris macrantha	0.00830868	0.00147213	51	144	-93	8649
			Dendroseris berteroana	0.00812138	0.00146158	54.5	145	-90.5	8190.25
			Ancrumia cuspidata	0.00786288	0.00145692	57	146	-89	7921
			Dendroseris micrantha	0.00829406	0.00144877	53	147	-94	8836
			Robinsonia masafuerae	0.00755463	0.00144061	60	148	-88	7744
			Valdivia gayana	0.00702581	0.00137888	65	149	-84	7056
			Neoporteria sociabilis	0.0164778	0.00136728	24	150	-126	15876
			Dendroseris regia	0.00832855	0.00134738	49	151	-102	10404
			Juania australis	0.155625	0.00133438	4	152	-148	21904
			Copiapoa humilis	0.00226331	0.00132876	70	153	-83	6889
			Centaurodendron dracaenoides	0.0152212	0.00127791	27.5	154	-126.5	16002.2
			Rimacactus laui	0.0219677	0.00123994	23	155	-132	17424
			Leucocoryne alliacea	0	0.00123391	146.5	156	-9.5	90.25
			Dendroseris marginata	0.00846456	0.00120758	48	157.5	-109.5	11990.2
			Dendroseris pinnata	0.00832813	0.00120758	50	157.5	-107.5	11556.2
			Neoporteria nidus	0.00961243	0.00119978	43	159	-116	13456
			Robinsonia gayana	0.00752412	0.00118661	61.5	160	-98.5	9702.25
			Eriosyce aurata	0.00172843	0.0011864	73.5	161	-87.5	7656.25
			Copiapoa ahremephiana	0.0111005	0.00108628	35	162	-127	16129
			Placea amoena	0.128621	0.00108238	5	163	-158	24964
			Oxyphyllum ulicinum	0.0124899	0.00104513	31	164	-133	17689
			Robinsonia berteroi	0.0114029	0.00099606	34	165	-131	17161
			Copiapoa krainziana	0.015775	0.000963055	26	166	-140	19600
			Tetilla hydrocotylifolia	0	0.00094058	146.5	167	-20.5	420.25
			Selkirkia limense	0	0.00090458	146.5	168	-21.5	462.25
			Gilliesia nahuelbutae	0	0.00087317	146.5	169	-22.5	506.25
			Copiapoa grandiflora	0.0125986	0.00077087	30	170	-140	19600
			Neoporteria villosa	0.00144341	0.00075868	81	171	-90	8100
			Guynesomia scoparia	0	0.00065012	146.5	172	-25.5	650.25
			Selkirkia pauciflora	0	0.00049283	146.5	173	-26.5	702.25
			Microphyes minima	0	0.00046826	146.5	174	-27.5	756.25
			Gilliesia montana	0	0.00045812	146.5	175	-28.5	812.25
			Moscharia solbrigii	0	0.000454895	146.5	176	-29.5	870.25
			Neoporteria clavata	0.00192686	0.00045226	71	177	-106	11236
			Leucocoryne conferta	0.00603755	0.00045126	67	178	-111	12321
			Gymnachne jaffuelii	0	0.00041112	146.5	179	-32.5	1056.25
			Peumus boldus	0	0.000405375	146.5	180	-33.5	1122.25
			Phycella australis	0	0.00040015	146.5	181	-34.5	1190.25
			Phycella angustifolia	0	0.000399575	146.5	182	-35.5	1260.25
			Ochagavia litoralis	0	0.000392985	146.5	183	-36.5	1332.25
			Gilliesia dimera	0	0.00038841	146.5	184	-37.5	1406.25
			Phrodus microphyllus	0	0.00038796	146.5	185	-38.5	1482.25
			Neoporteria litoralis	0	0.00038546	146.5	186	-39.5	1560.25
			Hollermayera valdiviana	0	0.00038171	146.5	187	-40.5	1640.25
			Huidobria chilensis	0	0.00035446	146.5	188	-41.5	1722.25
			Ochagavia andina	0	0.0003503	146.5	189.5	-43	1849
			Phycella cyrtanthoides	0	0.0003503	146.5	189.5	-43	1849
			Notanthera heterophylla	0	0.00034615	146.5	191.5	-45	2025
			Ochagavia carnea	0	0.00034615	146.5	191.5	-45	2025
			Sarmienta scandens	0	0.00030716	146.5	193	-46.5	2162.25
			Scyphanthus elegans	0	0.00029616	146.5	194.5	-48	2304
			Tecophilaea violiflora	0	0.00029016	146.5	194.5	-48	2304
			Anisomeria littoralis	0	0.00024962	146.5	196	-49.5	2450.25
			Miersia chilensis	0	0.00015012	146.5	197.5	-51	2601
			Miersia leporina	0	0.00015012	146.5	197.5	-51	2601
[truncated: 149 more columns]

## Sheet: IUCN50 vs RED
Correlation graphs between EDGE and RED ranks, calculated for species with conservation category and their weighting assigned by the IUCN with an estimated of reduction of population in a maximum of 50 years (IUCN 50)
ESPECIE	EDGE IUCN50	rank 1 (EDGE Isaac)	ESPECIE	EDR	rank 2 (RED)	d1 (EDGE Isaac)	d2 (RED)
Lactoris fernandeziana	0.51902	1	Lactoris fernandeziana	0.668919	1	1	1
Gomortega keule	0.407639	2	Juania australis	0.146685	2	2	12
Leontochir ovallei	0.289787	3	Tecophilaea cyanocrocus	0.0905916	3	3	5
Juania australis	0.155625	4	Placea amoena	0.0869537	4	4	2
Placea amoena	0.128621	5	Leontochir ovallei	0.0750834	5	5	4
Tecophilaea cyanocrocus	0.112687	6	Placea lutea	0.0715169	6	6	3
Megalachne masafuerana	0.111594	7	Megalachne masafuerana	0.0643812	7	7	7
Metharme lanata	0.103925	8.5	Megalachne berteroana	0.0558673	8	8.5	10
Pintoa chilensis	0.103925	8.5	Cuminia eriantha	0.0519808	9	8.5	19
Pitavia punctata	0.0788533	10	Metharme lanata	0.0484404	10	10	32
Cuminia eriantha	0.0786509	11	Sanctambrosia manicata	0.0444348	11	11	9
Sanctambrosia manicata	0.0683107	12	Gomortega keule	0.0376397	12	12	11
Placea lutea	0.0672635	13	Nothomyrcia fernandeziana	0.0360031	13	13	6
Conanthera urceolata	0.061859	14	Nesocaryum stylosum	0.0280645	14	14	29
Legrandia concinna	0.0606091	15	Leucocoryne foetida	0.0235782	15	15	37
Avellanita bustillosii	0.0532618	16	Rimacactus laui	0.0221	16	16	27
Gethyum atropurpureum	0.0513527	17	Valdivia gayana	0.0204204	17	17	35
Nesocaryum stylosum	0.0501712	18	Ochagavia elegans	0.0190047	18	18	14
Miersia cornuta	0.040047	19	Pintoa chilensis	0.0144184	19	19	25
Microphyes robusta	0.030302	20	Yunquea tenzii	0.0135658	20	20	39
Selkirkia berteroi	0.02429	21	Jubaea chilensis	0.0134048	21	21	31
Jubaea chilensis	0.0233321	22	Centaurodendron dracaenoides	0.0121623	22.5	22	21
Rimacactus laui	0.0219677	23	Centaurodendron palmiforme	0.0121623	22.5	23	16
Neoporteria sociabilis	0.0164778	24	Traubia modesta	0.0117799	24	24	51
Yunquea tenzii	0.0161573	25	Miersia cornuta	0.0109387	25	25	20
Copiapoa krainziana	0.015775	26	Speea humilis	0.0102693	26	26	40
Centaurodendron dracaenoides	0.0152212	27.5	Avellanita bustillosii	0.00969411	27	27.5	22.5
Centaurodendron palmiforme	0.0152212	27.5	Miqueliopuntia miquelii	0.00951459	28	27.5	22.5
Lycapsus tenuifolius	0.014599	29	Conanthera urceolata	0.00921743	29	29	48
Copiapoa grandiflora	0.0125986	30	Ancrumia cuspidata	0.0083861	30	30	44
Oxyphyllum ulicinum	0.0124899	31	Selkirkia berteroi	0.00822293	31	31	69
Eriosyce megacarpa	0.0124858	32	Pitavia punctata	0.00810998	32	32	66
Copiapoa laui	0.0114732	33	Leucocoryne conferta	0.00807184	33	33	41
Robinsonia berteroi	0.0114029	34	Placea ornata	0.00726545	34	34	81
Copiapoa ahremephiana	0.0111005	35	Gethyum atropurpureum	0.00664755	35	35	42
Copiapoa solaris	0.0110996	36	Placea davidii	0.00637895	36	36	54
Megalachne berteroana	0.0109046	37	Legrandia concinna	0.00608015	37	37	8
Copiapoa rupestris	0.0105275	38	Thamnoseris lacerata	0.0048253	38	38	50
Thamnoseris lacerata	0.0103636	39	Microphyes robusta	0.00468619	39	39	38
Copiapoa hypogaea	0.010136	40	Copiapoa krainziana	0.00461956	40	40	73
Copiapoa serpentisulcata	0.00985002	41	Copiapoa laui	0.00447624	41	41	72
Dendroseris neriifolia	0.00970114	42	Copiapoa ahremephiana	0.00411876	42	42	46
Neoporteria nidus	0.00961243	43	Copiapoa dealbata	0.00406841	43	43	84
Nothomyrcia fernandeziana	0.00908682	44	Copiapoa grandiflora	0.00405342	44	44	13
Thelocephala esmeraldana	0.00893108	45	Leucocoryne dimorphopetala	0.00351896	45	45	93
Dendroseris macrophylla	0.00892574	46	Dendroseris neriifolia	0.00341605	46	46	52
Dendroseris pruinata	0.0085419	47	Gilliesia graminea	0.00340084	47	47	62
Dendroseris marginata	0.00846456	48	Lycapsus tenuifolius	0.00284778	48	48	63
Dendroseris regia	0.00832855	49	Copiapoa longistaminea	0.00237927	49	49	56
Dendroseris pinnata	0.00832813	50	Copiapoa rupestris	0.00237862	50	50	57
Dendroseris macrantha	0.00830868	51	Neoporteria sociabilis	0.00224451	51	51	60
Dendroseris gigantea	0.00830356	52	Dendroseris macrophylla	0.00195393	52	52	65
Dendroseris micrantha	0.00829406	53	Conanthera campanulata	0.00194176	53	53	61
Dendroseris berteroana	0.00812138	54.5	Copiapoa solaris	0.00194009	54	54.5	70.5
Dendroseris litoralis	0.00812138	54.5	Copiapoa megarhiza	0.00161049	55	54.5	70.5
Ochagavia elegans	0.00800826	56	Dendroseris regia	0.0015235	56	56	18
Ancrumia cuspidata	0.00786288	57	Dendroseris pinnata	0.00152002	57	57	30
Gilliesia graminea	0.00761681	58	Gypothamnium pinifolium	0.00149561	58	58	47
Robinsonia saxatilis	0.00756173	59	Copiapoa marginata	0.00148671	59	59	85
Robinsonia masafuerae	0.00755463	60	Dendroseris macrantha	0.00147213	60	60	86
Robinsonia gayana	0.00752412	61.5	Dendroseris micrantha	0.00146158	61	61.5	89.5
Robinsonia thurifera	0.00752412	61.5	Dendroseris pruinata	0.00145692	62	61.5	89.5
Robinsonia evenia	0.00752405	63.5	Dendroseris marginata	0.00144877	63	63.5	91.5
Robinsonia gracilis	0.00752405	63.5	Copiapoa calderana	0.00136728	64	63.5	91.5
Valdivia gayana	0.00702581	65	Dendroseris gigantea	0.00134738	65	65	17
Leucocoryne foetida	0.00638691	66	Eriosyce megacarpa	0.00132876	66	66	15
Leucocoryne conferta	0.00603755	67	Copiapoa coquimbana	0.00127791	67	67	33
Placea davidii	0.00583141	68	Copiapoa boliviana	0.00123994	68	68	36
Placea ornata	0.00579318	69	Oxyphyllum ulicinum	0.00123391	69	69	34
Copiapoa humilis	0.00226331	70	Dendroseris berteroana	0.00120758	70.5	70	75
Neoporteria clavata	0.00192686	71	Dendroseris litoralis	0.00120758	70.5	71	77
Copiapoa dealbata	0.00178437	72	Copiapoa serpentisulcata	0.00119978	72	72	43
Eriosyce aurata	0.00172843	73.5	Copiapoa hypogaea	0.00108628	73	73.5	83
Eriosyce rodentiophila	0.00172843	73.5	Copiapoa echinoides	0.00104513	74	73.5	82
Copiapoa boliviana	0.00168308	75	Copiapoa humilis	0.00099606	75	75	68
Copiapoa marginata	0.00166236	76	Copiapoa cinerea	0.000963055	76	76	59
Neoporteria subgibbosa	0.00164599	77	Neoporteria clavata	0.00087317	77	77	87
Copiapoa longistaminea	0.00157915	78	Copiapoa echinata	0.00077087	78	78	49
Copiapoa megarhiza	0.00157624	79	Thelocephala napina	0.00049283	79	79	55
Copiapoa calderana	0.00151965	80	Neoporteria castanea	0.00045812	80	80	64
Neoporteria villosa	0.00144341	81	Robinsonia berteroi	0.000454895	81	81	88
Neoporteria castanea	0.00144114	82	Eriosyce rodentiophila	0.00045226	82	82	80
Thelocephala odieri	0.00133954	83	Eriosyce aurata	0.00045126	83	83	94
Speea humilis	0.00087801	84	Neoporteria nidus	0.00041112	84	84	26
Gypothamnium pinifolium	0.0002482	85	Robinsonia saxatilis	0.00040015	85	85	58
Copiapoa coquimbana	0.000232435	86	Robinsonia masafuerae	0.00038796	86	86	67
Copiapoa echinoides	0.00018134	87	Neoporteria subgibbosa	0.00038171	87	87	74
Copiapoa echinata	0.000172255	88	Neoporteria villosa	0.00035446	88	88	78
Copiapoa cinerea	0.00016104	89	Robinsonia gayana	0.0003503	89.5	89	76
Thelocephala napina	0.00014747	90	Robinsonia thurifera	0.0003503	89.5	90	79
Traubia modesta	1.165e-05	91	Robinsonia evenia	0.00034615	91.5	91	24
Conanthera campanulata	8.01e-06	92	Robinsonia gracilis	0.00034615	91.5	92	53
Leucocoryne dimorphopetala	6.265e-06	93	Thelocephala esmeraldana	0.00030716	93	93	45
Miqueliopuntia miquelii	5.67e-06	94	Thelocephala odieri	0.00029016	94	94	28

## Sheet: IUCN100 vs RED
Correlation graphs between EDGE and RED ranks, calculated for species with conservation category and their weighting assigned by the IUCN with an estimated of reduction of population in a maximum of 100 years (IUCN 100)
ESPECIE	EDGE IUCN100	rank 1 (EDGE Isaac)	ESPECIE	EDR	rank 2 (RED)	d1 (EDGE Isaac)	d2 (RED)
Lactoris fernandeziana	0.326819	1	Lactoris fernandeziana	0.668919	1	1	1
Gomortega keule	0.256684	2	Juania australis	0.146685	2	2	12
Leontochir ovallei	0.182475	3	Tecophilaea cyanocrocus	0.0905916	3	3	5
Megalachne masafuerana	0.108354	4	Placea amoena	0.0869537	4	4	7
Juania australis	0.0979947	5	Leontochir ovallei	0.0750834	5	5	2
Placea amoena	0.0809908	6	Placea lutea	0.0715169	6	6	4
Cuminia eriantha	0.0763677	7	Megalachne masafuerana	0.0643812	7	7	9
Tecophilaea cyanocrocus	0.0709572	8	Megalachne berteroana	0.0558673	8	8	3
Sanctambrosia manicata	0.0663277	9	Cuminia eriantha	0.0519808	9	9	11
Metharme lanata	0.0654399	10.5	Metharme lanata	0.0484404	10	10.5	10
Pintoa chilensis	0.0654399	10.5	Sanctambrosia manicata	0.0444348	11	10.5	19
Pitavia punctata	0.0496528	12	Gomortega keule	0.0376397	12	12	32
Nesocaryum stylosum	0.0487147	13	Nothomyrcia fernandeziana	0.0360031	13	13	14
Placea lutea	0.0423548	14	Nesocaryum stylosum	0.0280645	14	14	6
Conanthera urceolata	0.0389517	15	Leucocoryne foetida	0.0235782	15	15	29
Legrandia concinna	0.0381646	16	Rimacactus laui	0.0221	16	16	37
Avellanita bustillosii	0.0335382	17	Valdivia gayana	0.0204204	17	17	27
Gethyum atropurpureum	0.0323361	18	Ochagavia elegans	0.0190047	18	18	35
Miersia cornuta	0.025217	19	Pintoa chilensis	0.0144184	19	19	25
Microphyes robusta	0.0190807	20	Yunquea tenzii	0.0135658	20	20	39
Neoporteria sociabilis	0.0159994	21	Jubaea chilensis	0.0134048	21	21	51
Copiapoa krainziana	0.0153171	22	Centaurodendron dracaenoides	0.0121623	22.5	22	40
Selkirkia berteroi	0.0152951	23	Centaurodendron palmiforme	0.0121623	22.5	23	31
Lycapsus tenuifolius	0.0141752	24	Traubia modesta	0.0117799	24	24	48
Rimacactus laui	0.0138327	25	Miersia cornuta	0.0109387	25	25	16
Jubaea chilensis	0.011666	26	Speea humilis	0.0102693	26	26	21
Robinsonia berteroi	0.0110719	27	Avellanita bustillosii	0.00969411	27	27	81
Yunquea tenzii	0.010174	28	Miqueliopuntia miquelii	0.00951459	28	28	20
Centaurodendron dracaenoides	0.00958455	29.5	Conanthera urceolata	0.00921743	29	29.5	22.5
Centaurodendron palmiforme	0.00958455	29.5	Ancrumia cuspidata	0.0083861	30	29.5	22.5
Copiapoa grandiflora	0.00793313	31	Selkirkia berteroi	0.00822293	31	31	44
Oxyphyllum ulicinum	0.00786467	32	Pitavia punctata	0.00810998	32	32	69
Eriosyce megacarpa	0.0078621	33	Leucocoryne conferta	0.00807184	33	33	66
Copiapoa laui	0.00722452	34	Placea ornata	0.00726545	34	34	41
Copiapoa ahremephiana	0.00698984	35.5	Gethyum atropurpureum	0.00664755	35	35.5	42
Copiapoa solaris	0.00698925	35.5	Placea davidii	0.00637895	36	35.5	54
Copiapoa rupestris	0.00662901	37	Legrandia concinna	0.00608015	37	37	50
Thamnoseris lacerata	0.00652578	38	Thamnoseris lacerata	0.0048253	38	38	38
Copiapoa hypogaea	0.00638251	39	Microphyes robusta	0.00468619	39	39	73
Copiapoa serpentisulcata	0.00620241	40	Copiapoa krainziana	0.00461956	40	40	72
Dendroseris neriifolia	0.00610867	41	Copiapoa laui	0.00447624	41	41	46
Neoporteria nidus	0.0060528	42	Copiapoa ahremephiana	0.00411876	42	42	84
Thelocephala esmeraldana	0.00562377	43	Copiapoa dealbata	0.00406841	43	43	93
Dendroseris macrophylla	0.00562041	44	Copiapoa grandiflora	0.00405342	44	44	52
Megalachne berteroana	0.00545231	45	Leucocoryne dimorphopetala	0.00351896	45	45	8
Dendroseris pruinata	0.00537871	46	Dendroseris neriifolia	0.00341605	46	46	62
Dendroseris marginata	0.00533001	47	Gilliesia graminea	0.00340084	47	47	63
Dendroseris regia	0.00524436	48	Lycapsus tenuifolius	0.00284778	48	48	56
Dendroseris pinnata	0.0052441	49	Copiapoa longistaminea	0.00237927	49	49	57
Dendroseris macrantha	0.00523185	50	Copiapoa rupestris	0.00237862	50	50	60
Dendroseris gigantea	0.00522863	51	Neoporteria sociabilis	0.00224451	51	51	65
Dendroseris micrantha	0.00522264	52	Dendroseris macrophylla	0.00195393	52	52	61
Dendroseris berteroana	0.00511391	53.5	Conanthera campanulata	0.00194176	53	53.5	70.5
Dendroseris litoralis	0.00511391	53.5	Copiapoa solaris	0.00194009	54	53.5	70.5
Robinsonia saxatilis	0.00476151	55	Copiapoa megarhiza	0.00161049	55	55	85
Robinsonia masafuerae	0.00475704	56	Dendroseris regia	0.0015235	56	56	86
Robinsonia gayana	0.00473783	57.5	Dendroseris pinnata	0.00152002	57	57.5	89.5
Robinsonia thurifera	0.00473783	57.5	Gypothamnium pinifolium	0.00149561	58	57.5	89.5
Robinsonia evenia	0.00473778	59.5	Copiapoa marginata	0.00148671	59	59.5	91.5
Robinsonia gracilis	0.00473778	59.5	Dendroseris macrantha	0.00147213	60	59.5	91.5
Nothomyrcia fernandeziana	0.00454341	61	Dendroseris micrantha	0.00146158	61	61	13
Ochagavia elegans	0.00400413	62	Dendroseris pruinata	0.00145692	62	62	18
Ancrumia cuspidata	0.00393144	63	Dendroseris marginata	0.00144877	63	63	30
Gilliesia graminea	0.0038084	64	Copiapoa calderana	0.00136728	64	64	47
Valdivia gayana	0.0035129	65	Dendroseris gigantea	0.00134738	65	65	17
Leucocoryne foetida	0.00319345	66	Eriosyce megacarpa	0.00132876	66	66	15
Leucocoryne conferta	0.00301878	67	Copiapoa coquimbana	0.00127791	67	67	33
Placea davidii	0.0029157	68	Copiapoa boliviana	0.00123994	68	68	36
Placea ornata	0.00289659	69	Oxyphyllum ulicinum	0.00123391	69	69	34
Copiapoa humilis	0.00113165	70	Dendroseris berteroana	0.00120758	70.5	70	75
Neoporteria clavata	0.00096343	71	Dendroseris litoralis	0.00120758	70.5	71	77
Copiapoa dealbata	0.000892185	72	Copiapoa serpentisulcata	0.00119978	72	72	43
Eriosyce aurata	0.00086421	73.5	Copiapoa hypogaea	0.00108628	73	73.5	83
Eriosyce rodentiophila	0.00086421	73.5	Copiapoa echinoides	0.00104513	74	73.5	82
Copiapoa boliviana	0.00084154	75	Copiapoa humilis	0.00099606	75	75	68
Copiapoa marginata	0.00083118	76	Copiapoa cinerea	0.000963055	76	76	59
Neoporteria subgibbosa	0.00082299	77	Neoporteria clavata	0.00087317	77	77	87
Copiapoa longistaminea	0.000789575	78	Copiapoa echinata	0.00077087	78	78	49
Copiapoa megarhiza	0.00078812	79	Thelocephala napina	0.00049283	79	79	55
Copiapoa calderana	0.000759825	80	Neoporteria castanea	0.00045812	80	80	64
Neoporteria villosa	0.00072171	81	Robinsonia berteroi	0.000454895	81	81	88
Neoporteria castanea	0.00072057	82	Eriosyce rodentiophila	0.00045226	82	82	80
Thelocephala odieri	0.00066977	83	Eriosyce aurata	0.00045126	83	83	94
Speea humilis	0.0003512	84	Neoporteria nidus	0.00041112	84	84	26
Gypothamnium pinifolium	9.928e-05	85	Robinsonia saxatilis	0.00040015	85	85	58
Copiapoa coquimbana	9.2975e-05	86	Robinsonia masafuerae	0.00038796	86	86	67
Copiapoa echinoides	7.2535e-05	87	Neoporteria subgibbosa	0.00038171	87	87	74
Copiapoa echinata	6.8905e-05	88	Neoporteria villosa	0.00035446	88	88	78
Copiapoa cinerea	6.4415e-05	89	Robinsonia gayana	0.0003503	89.5	89	76
Thelocephala napina	5.899e-05	90	Robinsonia thurifera	0.0003503	89.5	90	79
Traubia modesta	5.83e-06	91	Robinsonia evenia	0.00034615	91.5	91	24
Conanthera campanulata	4e-06	92	Robinsonia gracilis	0.00034615	91.5	92	53
Leucocoryne dimorphopetala	3.13e-06	93	Thelocephala esmeraldana	0.00030716	93	93	45
Miqueliopuntia miquelii	2.83e-06	94	Thelocephala odieri	0.00029016	94	94	28

## Sheet: IUCN500 vs RED
Correlation graphs between EDGE and RED ranks, calculated for species with conservation category and their weighting assigned by the IUCN with an estimated of reduction of population in a maximum of 500 years (IUCN 500)
ESPECIE	EDGE IUCN500	rank 1 (EDGE Isaac)	ESPECIE	EDR	rank 2 (RED)	d1 (EDGE Isaac)	d2 (RED)
Lactoris fernandeziana	0.775029	1	Lactoris fernandeziana	0.668919	1	1	1
Gomortega keule	0.608708	2	Juania australis	0.146685	2	2	12
Leontochir ovallei	0.432726	3	Tecophilaea cyanocrocus	0.0905916	3	3	5
Juania australis	0.232387	4	Placea amoena	0.0869537	4	4	2
Placea amoena	0.192064	5	Leontochir ovallei	0.0750834	5	5	4
Tecophilaea cyanocrocus	0.16827	6	Placea lutea	0.0715169	6	6	3
Metharme lanata	0.155186	7.5	Megalachne masafuerana	0.0643812	7	7.5	10
Pintoa chilensis	0.155186	7.5	Megalachne berteroana	0.0558673	8	7.5	19
Pitavia punctata	0.117748	9	Cuminia eriantha	0.0519808	9	9	32
Megalachne masafuerana	0.111706	10	Metharme lanata	0.0484404	10	10	7
Placea lutea	0.100441	11	Sanctambrosia manicata	0.0444348	11	11	6
Conanthera urceolata	0.0923712	12	Gomortega keule	0.0376397	12	12	29
Jubaea chilensis	0.090995	13	Nothomyrcia fernandeziana	0.0360031	13	13	21
Legrandia concinna	0.0905047	14	Nesocaryum stylosum	0.0280645	14	14	37
Avellanita bustillosii	0.0795333	15	Leucocoryne foetida	0.0235782	15	15	27
Cuminia eriantha	0.0787296	16	Rimacactus laui	0.0221	16	16	9
Gethyum atropurpureum	0.0766827	17	Valdivia gayana	0.0204204	17	17	35
Sanctambrosia manicata	0.068379	18	Ochagavia elegans	0.0190047	18	18	11
Miersia cornuta	0.0598003	19	Pintoa chilensis	0.0144184	19	19	25
Nesocaryum stylosum	0.0502214	20	Yunquea tenzii	0.0135658	20	20	14
Microphyes robusta	0.0452486	21	Jubaea chilensis	0.0134048	21	21	39
Megalachne berteroana	0.042528	22	Centaurodendron dracaenoides	0.0121623	22.5	22	8
Selkirkia berteroi	0.0362712	23	Centaurodendron palmiforme	0.0121623	22.5	23	31
Nothomyrcia fernandeziana	0.0354386	24	Traubia modesta	0.0117799	24	24	13
Rimacactus laui	0.0328034	25	Miersia cornuta	0.0109387	25	25	16
Ochagavia elegans	0.0312322	26	Speea humilis	0.0102693	26	26	18
Ancrumia cuspidata	0.0306652	27	Avellanita bustillosii	0.00969411	27	27	30
Gilliesia graminea	0.0297056	28	Miqueliopuntia miquelii	0.00951459	28	28	47
Valdivia gayana	0.0274006	29	Conanthera urceolata	0.00921743	29	29	17
Leucocoryne foetida	0.024909	30	Ancrumia cuspidata	0.0083861	30	30	15
Yunquea tenzii	0.024127	31	Selkirkia berteroi	0.00822293	31	31	20
Leucocoryne conferta	0.0235464	32	Pitavia punctata	0.00810998	32	32	33
Placea davidii	0.0227425	33	Leucocoryne conferta	0.00807184	33	33	36
Centaurodendron dracaenoides	0.0227291	34.5	Placea ornata	0.00726545	34	34.5	22.5
Centaurodendron palmiforme	0.0227291	34.5	Gethyum atropurpureum	0.00664755	35	34.5	22.5
Placea ornata	0.0225934	36	Placea davidii	0.00637895	36	36	34
Copiapoa grandiflora	0.0188128	37	Legrandia concinna	0.00608015	37	37	44
Oxyphyllum ulicinum	0.0186505	38	Thamnoseris lacerata	0.0048253	38	38	69
Eriosyce megacarpa	0.0186444	39	Microphyes robusta	0.00468619	39	39	66
Copiapoa laui	0.0171324	40	Copiapoa krainziana	0.00461956	40	40	41
Copiapoa ahremephiana	0.0165759	41	Copiapoa laui	0.00447624	41	41	42
Copiapoa solaris	0.0165745	42	Copiapoa ahremephiana	0.00411876	42	42	54
Neoporteria sociabilis	0.0164942	43	Copiapoa dealbata	0.00406841	43	43	51
Copiapoa krainziana	0.0157908	44	Copiapoa grandiflora	0.00405342	44	44	40
Copiapoa rupestris	0.0157202	45	Leucocoryne dimorphopetala	0.00351896	45	45	50
Thamnoseris lacerata	0.0154754	46	Dendroseris neriifolia	0.00341605	46	46	38
Copiapoa hypogaea	0.0151357	47	Gilliesia graminea	0.00340084	47	47	73
Copiapoa serpentisulcata	0.0147086	48	Lycapsus tenuifolius	0.00284778	48	48	72
Lycapsus tenuifolius	0.0146136	49	Copiapoa longistaminea	0.00237927	49	49	48
Dendroseris neriifolia	0.0144863	50	Copiapoa rupestris	0.00237862	50	50	46
Neoporteria nidus	0.0143538	51	Neoporteria sociabilis	0.00224451	51	51	84
Thelocephala esmeraldana	0.0133364	52	Dendroseris macrophylla	0.00195393	52	52	93
Dendroseris macrophylla	0.0133284	53	Conanthera campanulata	0.00194176	53	53	52
Dendroseris pruinata	0.0127552	54	Copiapoa solaris	0.00194009	54	54	62
Dendroseris marginata	0.0126397	55	Copiapoa megarhiza	0.00161049	55	55	63
Dendroseris regia	0.0124366	56	Dendroseris regia	0.0015235	56	56	56
Dendroseris pinnata	0.012436	57	Dendroseris pinnata	0.00152002	57	57	57
Dendroseris macrantha	0.012407	58	Gypothamnium pinifolium	0.00149561	58	58	60
Dendroseris gigantea	0.0123993	59	Copiapoa marginata	0.00148671	59	59	65
Dendroseris micrantha	0.0123851	60	Dendroseris macrantha	0.00147213	60	60	61
Dendroseris berteroana	0.0121273	61.5	Dendroseris micrantha	0.00146158	61	61.5	70.5
Dendroseris litoralis	0.0121273	61.5	Dendroseris pruinata	0.00145692	62	61.5	70.5
Robinsonia berteroi	0.0114143	63	Dendroseris marginata	0.00144877	63	63	81
Robinsonia saxatilis	0.0112916	64	Copiapoa calderana	0.00136728	64	64	85
Robinsonia masafuerae	0.011281	65	Dendroseris gigantea	0.00134738	65	65	86
Robinsonia gayana	0.0112354	66.5	Eriosyce megacarpa	0.00132876	66	66.5	89.5
Robinsonia thurifera	0.0112354	66.5	Copiapoa coquimbana	0.00127791	67	66.5	89.5
Robinsonia evenia	0.0112353	68.5	Copiapoa boliviana	0.00123994	68	68.5	91.5
Robinsonia gracilis	0.0112353	68.5	Oxyphyllum ulicinum	0.00123391	69	68.5	91.5
Copiapoa humilis	0.00882687	70	Dendroseris berteroana	0.00120758	70.5	70	75
Neoporteria clavata	0.00751475	71	Dendroseris litoralis	0.00120758	70.5	71	77
Copiapoa dealbata	0.00695904	72	Copiapoa serpentisulcata	0.00119978	72	72	43
Eriosyce aurata	0.00674087	73.5	Copiapoa hypogaea	0.00108628	73	73.5	83
Eriosyce rodentiophila	0.00674087	73.5	Copiapoa echinoides	0.00104513	74	73.5	82
Copiapoa boliviana	0.006564	75	Copiapoa humilis	0.00099606	75	75	68
Copiapoa marginata	0.0064832	76	Copiapoa cinerea	0.000963055	76	76	59
Neoporteria subgibbosa	0.00641934	77	Neoporteria clavata	0.00087317	77	77	87
Copiapoa longistaminea	0.00615867	78	Copiapoa echinata	0.00077087	78	78	49
Copiapoa megarhiza	0.00614734	79	Thelocephala napina	0.00049283	79	79	55
Copiapoa calderana	0.00592661	80	Neoporteria castanea	0.00045812	80	80	64
Neoporteria villosa	0.0056293	81	Robinsonia berteroi	0.000454895	81	81	88
Neoporteria castanea	0.00562046	82	Eriosyce rodentiophila	0.00045226	82	82	80
Thelocephala odieri	0.00522422	83	Eriosyce aurata	0.00045126	83	83	94
Speea humilis	0.00175601	84	Neoporteria nidus	0.00041112	84	84	26
Gypothamnium pinifolium	0.00049641	85	Robinsonia saxatilis	0.00040015	85	85	58
Copiapoa coquimbana	0.000464875	86	Robinsonia masafuerae	0.00038796	86	86	67
Copiapoa echinoides	0.000362685	87	Neoporteria subgibbosa	0.00038171	87	87	74
Copiapoa echinata	0.000344515	88	Neoporteria villosa	0.00035446	88	88	78
Copiapoa cinerea	0.000322075	89	Robinsonia gayana	0.0003503	89.5	89	76
Thelocephala napina	0.00029495	90	Robinsonia thurifera	0.0003503	89.5	90	79
Traubia modesta	5.825e-05	91	Robinsonia evenia	0.00034615	91.5	91	24
Conanthera campanulata	4.003e-05	92	Robinsonia gracilis	0.00034615	91.5	92	53
Leucocoryne dimorphopetala	3.1325e-05	93	Thelocephala esmeraldana	0.00030716	93	93	45
Miqueliopuntia miquelii	2.834e-05	94	Thelocephala odieri	0.00029016	94	94	28

## Sheet: Isaac vs RED
Correlation graphs between EDGE and RED ranks, calculated for species with conservation category and their weighting assigned by the IUCN with an estimated of reduction of population in a maximum by Isaac et al (2007).
ESPECIE	EDGE Isaac	rank 1 (EDGE Isaac)	ESPECIE	EDR	rank 2 (RED)	d1 (EDGE Isaac)	d2 (RED)
Lactoris fernandeziana	0.155628	1	Lactoris fernandeziana	0.668919	1	1	1
Gomortega keule	0.122231	2	Juania australis	0.146685	2	2	12
Leontochir ovallei	0.0868928	3	Tecophilaea cyanocrocus	0.0905916	3	3	5
Juania australis	0.0466641	4	Placea amoena	0.0869537	4	4	2
Megalachne masafuerana	0.0446822	5	Leontochir ovallei	0.0750834	5	5	7
Placea amoena	0.038567	6	Placea lutea	0.0715169	6	6	4
Tecophilaea cyanocrocus	0.0337891	7	Megalachne masafuerana	0.0643812	7	7	3
Cuminia eriantha	0.0314919	8	Megalachne berteroana	0.0558673	8	8	9
Metharme lanata	0.0311619	9.5	Cuminia eriantha	0.0519808	9	9.5	10
Pintoa chilensis	0.0311619	9.5	Metharme lanata	0.0484404	10	9.5	19
Sanctambrosia manicata	0.0273516	11	Sanctambrosia manicata	0.0444348	11	11	11
Pitavia punctata	0.0236442	12	Gomortega keule	0.0376397	12	12	32
Jubaea chilensis	0.0233321	13	Nothomyrcia fernandeziana	0.0360031	13	13	21
Placea lutea	0.020169	14	Nesocaryum stylosum	0.0280645	14	14	6
Nesocaryum stylosum	0.0200886	15	Leucocoryne foetida	0.0235782	15	15	14
Conanthera urceolata	0.0185484	16	Rimacactus laui	0.0221	16	16	29
Legrandia concinna	0.0181736	17	Valdivia gayana	0.0204204	17	17	37
Avellanita bustillosii	0.0159706	18	Ochagavia elegans	0.0190047	18	18	27
Gethyum atropurpureum	0.0153981	19	Pintoa chilensis	0.0144184	19	19	35
Miersia cornuta	0.0120081	20	Yunquea tenzii	0.0135658	20	20	25
Megalachne berteroana	0.0109046	21	Jubaea chilensis	0.0134048	21	21	8
Nothomyrcia fernandeziana	0.00908682	22	Centaurodendron dracaenoides	0.0121623	22.5	22	13
Microphyes robusta	0.00908606	23	Centaurodendron palmiforme	0.0121623	22.5	23	39
Ochagavia elegans	0.00800826	24	Traubia modesta	0.0117799	24	24	18
Ancrumia cuspidata	0.00786288	25	Miersia cornuta	0.0109387	25	25	30
Gilliesia graminea	0.00761681	26	Speea humilis	0.0102693	26	26	47
Selkirkia berteroi	0.00728336	27	Avellanita bustillosii	0.00969411	27	27	31
Valdivia gayana	0.00702581	28	Miqueliopuntia miquelii	0.00951459	28	28	17
Neoporteria sociabilis	0.0065977	29	Conanthera urceolata	0.00921743	29	29	51
Rimacactus laui	0.00658702	30	Ancrumia cuspidata	0.0083861	30	30	16
Leucocoryne foetida	0.00638691	31	Selkirkia berteroi	0.00822293	31	31	15
Copiapoa krainziana	0.00631633	32	Pitavia punctata	0.00810998	32	32	40
Leucocoryne conferta	0.00603755	33	Leucocoryne conferta	0.00807184	33	33	33
Lycapsus tenuifolius	0.00584545	34	Placea ornata	0.00726545	34	34	48
Placea davidii	0.00583141	35	Gethyum atropurpureum	0.00664755	35	35	36
Placea ornata	0.00579318	36	Placea davidii	0.00637895	36	36	34
Yunquea tenzii	0.00484477	37	Legrandia concinna	0.00608015	37	37	20
Robinsonia berteroi	0.00456573	38	Thamnoseris lacerata	0.0048253	38	38	81
Centaurodendron dracaenoides	0.00456407	39.5	Microphyes robusta	0.00468619	39	39.5	22.5
Centaurodendron palmiforme	0.00456407	39.5	Copiapoa krainziana	0.00461956	40	39.5	22.5
Speea humilis	0.00439004	41	Copiapoa laui	0.00447624	41	41	26
Copiapoa grandiflora	0.00377768	42	Copiapoa ahremephiana	0.00411876	42	42	44
Oxyphyllum ulicinum	0.00374508	43	Copiapoa dealbata	0.00406841	43	43	69
Eriosyce megacarpa	0.00374386	44	Copiapoa grandiflora	0.00405342	44	44	66
Copiapoa laui	0.00344025	45	Leucocoryne dimorphopetala	0.00351896	45	45	41
Copiapoa ahremephiana	0.00332849	46	Dendroseris neriifolia	0.00341605	46	46	42
Copiapoa solaris	0.00332822	47	Gilliesia graminea	0.00340084	47	47	54
Copiapoa rupestris	0.00315667	48	Lycapsus tenuifolius	0.00284778	48	48	50
Thamnoseris lacerata	0.00310751	49	Copiapoa longistaminea	0.00237927	49	49	38
Copiapoa hypogaea	0.00303929	50	Copiapoa rupestris	0.00237862	50	50	73
Copiapoa serpentisulcata	0.00295353	51	Neoporteria sociabilis	0.00224451	51	51	72
Traubia modesta	0.0029127	52	Dendroseris macrophylla	0.00195393	52	52	24
Dendroseris neriifolia	0.00290888	53	Conanthera campanulata	0.00194176	53	53	46
Neoporteria nidus	0.00288229	54	Copiapoa solaris	0.00194009	54	54	84
Thelocephala esmeraldana	0.00267799	55	Copiapoa megarhiza	0.00161049	55	55	93
Dendroseris macrophylla	0.00267638	56	Dendroseris regia	0.0015235	56	56	52
Dendroseris pruinata	0.00256129	57	Dendroseris pinnata	0.00152002	57	57	62
Dendroseris marginata	0.0025381	58	Gypothamnium pinifolium	0.00149561	58	58	63
Dendroseris regia	0.00249731	59	Copiapoa marginata	0.00148671	59	59	56
Dendroseris pinnata	0.00249719	60	Dendroseris macrantha	0.00147213	60	60	57
Dendroseris macrantha	0.00249136	61	Dendroseris micrantha	0.00146158	61	61	60
Dendroseris gigantea	0.00248983	62	Dendroseris pruinata	0.00145692	62	62	65
Dendroseris micrantha	0.00248697	63	Dendroseris marginata	0.00144877	63	63	61
Dendroseris berteroana	0.0024352	64.5	Copiapoa calderana	0.00136728	64	64.5	70.5
Dendroseris litoralis	0.0024352	64.5	Dendroseris gigantea	0.00134738	65	64.5	70.5
Robinsonia saxatilis	0.00226739	66	Eriosyce megacarpa	0.00132876	66	66	85
Robinsonia masafuerae	0.00226526	67	Copiapoa coquimbana	0.00127791	67	67	86
Copiapoa humilis	0.00226331	68	Copiapoa boliviana	0.00123994	68	68	75
Robinsonia gayana	0.00225611	69.5	Oxyphyllum ulicinum	0.00123391	69	69.5	89.5
Robinsonia thurifera	0.00225611	69.5	Dendroseris berteroana	0.00120758	70.5	69.5	89.5
Robinsonia evenia	0.00225609	71.5	Dendroseris litoralis	0.00120758	70.5	71.5	91.5
Robinsonia gracilis	0.00225609	71.5	Copiapoa serpentisulcata	0.00119978	72	71.5	91.5
Conanthera campanulata	0.00200166	73	Copiapoa hypogaea	0.00108628	73	73	53
Neoporteria clavata	0.00192686	74	Copiapoa echinoides	0.00104513	74	74	77
Copiapoa dealbata	0.00178437	75	Copiapoa humilis	0.00099606	75	75	43
Eriosyce aurata	0.00172843	76.5	Copiapoa cinerea	0.000963055	76	76.5	83
Eriosyce rodentiophila	0.00172843	76.5	Neoporteria clavata	0.00087317	77	76.5	82
Copiapoa boliviana	0.00168308	78	Copiapoa echinata	0.00077087	78	78	68
Copiapoa marginata	0.00166236	79	Thelocephala napina	0.00049283	79	79	59
Neoporteria subgibbosa	0.00164599	80	Neoporteria castanea	0.00045812	80	80	87
Copiapoa longistaminea	0.00157915	81	Robinsonia berteroi	0.000454895	81	81	49
Copiapoa megarhiza	0.00157624	82	Eriosyce rodentiophila	0.00045226	82	82	55
Leucocoryne dimorphopetala	0.00156618	83	Eriosyce aurata	0.00045126	83	83	45
Copiapoa calderana	0.00151965	84	Neoporteria nidus	0.00041112	84	84	64
Neoporteria villosa	0.00144341	85	Robinsonia saxatilis	0.00040015	85	85	88
Neoporteria castanea	0.00144114	86	Robinsonia masafuerae	0.00038796	86	86	80
Miqueliopuntia miquelii	0.00141686	87	Neoporteria subgibbosa	0.00038171	87	87	28
Thelocephala odieri	0.00133954	88	Neoporteria villosa	0.00035446	88	88	94
Gypothamnium pinifolium	0.00124102	89	Robinsonia gayana	0.0003503	89.5	89	58
Copiapoa coquimbana	0.00116219	90	Robinsonia thurifera	0.0003503	89.5	90	67
Copiapoa echinoides	0.000906705	91	Robinsonia evenia	0.00034615	91.5	91	74
Copiapoa echinata	0.00086129	92	Robinsonia gracilis	0.00034615	91.5	92	78
Copiapoa cinerea	0.000805195	93	Thelocephala esmeraldana	0.00030716	93	93	76
Thelocephala napina	0.00073737	94	Thelocephala odieri	0.00029016	94	94	79
