# Supplementary material for: Evolutionary diversity of the endemic genera of the vascular flora of Chile and its implications for conservation
Source: PLoS One. 2023 Jul 5;18(7):e0287957. doi: 10.1371/journal.pone.0287957 (PMC10321618; doi:10.1371/journal.pone.0287957)
Supplement: S1 Data — (PHY) [file pone.0287957.s005.phy]

#NEXUS
begin taxa;
	dimensions ntax=199;
	taxlabels
	Adenopeltis_serrata
	Aimara_rollinsii
	Ancrumia_cuspidata
	Anisomeria_coriacea
	Anisomeria_littoralis
	Araeoandra_tenuicaulis
	Atacama_nivea
	Avellanita_bustillosii
	Bakerolimon_plumosum
	Balsamocarpon_brevifolium
	Bridgesia_incisifolia
	Calopappus_acerosus
	Centaurodendron_dracaenoides
	Centaurodendron_palmiforme
	Cissarobryon_elegans
	Conanthera_bifolia
	Conanthera_campanulata
	Conanthera_parvula
	Conanthera_sabulosa
	Conanthera_trimaculata
	Conanthera_urceolata
	Copiapoa_ahremephiana
	Copiapoa_boliviana
	Copiapoa_calderana
	Copiapoa_cinerascens
	Copiapoa_cinerea
	Copiapoa_coquimbana
	Copiapoa_dealbata
	Copiapoa_decorticans
	Copiapoa_echinata
	Copiapoa_echinoides
	Copiapoa_eremophila
	Copiapoa_grandiflora
	Copiapoa_humilis
	Copiapoa_hypogaea
	Copiapoa_krainziana
	Copiapoa_laui
	Copiapoa_longistaminea
	Copiapoa_marginata
	Copiapoa_megarhiza
	Copiapoa_rarissima
	Copiapoa_rupestris
	Copiapoa_serpentisulcata
	Copiapoa_solaris
	Cuminia_eriantha
	Cyphocarpus_psammophilus
	Cyphocarpus_rigescens
	Dendroseris_berteroana
	Dendroseris_gigantea
	Dendroseris_litoralis
	Dendroseris_macrantha
	Dendroseris_macrophylla
	Dendroseris_marginata
	Dendroseris_micrantha
	Dendroseris_neriifolia
	Dendroseris_pinnata
	Dendroseris_pruinata
	Dendroseris_regia
	Desmaria_mutabilis
	Dinemagonum_gayanum
	Dinemandra_ericoides
	Epipetrum_bilobum
	Epipetrum_humile
	Epipetrum_polyanthes
	Ercilla_spicata
	Ercilla_syncarpellata
	Eriosyce_aurata
	Eriosyce_ihotzkyana
	Eriosyce_lapampaensis
	Eriosyce_megacarpa
	Eriosyce_rodentiophila
	Fascicularia_bicolor
	Francoa_appendiculata
	Gethyum_atropurpureum
	Gilliesia_dimera
	Gilliesia_graminea
	Gilliesia_isopetala
	Gilliesia_montana
	Gilliesia_nahuelbutae
	Gomortega_keule
	Guynesonia_scoparia
	Gymnachne_jaffuelii
	Gymnachne_koelerioides
	Gypothamnium_pinifolium
	Hollermayera_valdiviana
	Huidobria_chilensis
	Huidobria_fruticosa
	Ivania_juncalensis
	Juania_australis
	Jubaea_chilensis
	Kieslingia_chilensis
	Lactoris_fernandeziana
	Lapageria_rosea
	Lardizabala_biternata
	Latua_pubiflora
	Legrandia_concinna
	Leontochir_ovallei
	Leptocarpha_rivularis
	Leucocoryne_alliacea
	Leucocoryne_appendiculata
	Leucocoryne_conferta
	Leucocoryne_coquimbensis
	Leucocoryne_coronata
	Leucocoryne_dimorphopetala
	Leucocoryne_foetida
	Leucocoryne_ixioides
	Leucocoryne_macropetala
	Leucocoryne_purpurea
	Leucocoryne_talinensis
	Leucocoryne_violacescens
	Leucocoryne_vittata
	Leunisia_laeta
	Lycapsus_tenuifolius
	Margyracaena_skottsbergii
	Marticorenia_foliosa
	Megalachne_berteroana
	Megalachne_masafuerana
	Megalachne_robinsoniana
	Metharme_lanata
	Microphyes_litoralis
	Microphyes_minima
	Microphyes_robusta
	Miersia_chilensis
	Miersia_cornuta
	Miersia_leporina
	Miersia_tenuiseta
	Miqueliopuntia_miquelii
	Moscharia_pinnatifida
	Moscharia_solbrigii
	Neoporteria_castanea
	Neoporteria_clavata
	Neoporteria_litoralis
	Neoporteria_nidus
	Neoporteria_sociabilis
	Neoporteria_subgibbosa
	Neoporteria_villosa
	Nesocaryum_stylosum
	Notanthera_heterophylla
	Nothomyrcia_fernandeziana
	Ochagavia_andina
	Ochagavia_carnea
	Ochagavia_elegans
	Ochagavia_litoralis
	Oxyphyllum_ulicinum
	Peumus_boldus
	Phrodus_microphyllus
	Phycella_angustifolia
	Phycella_australis
	Phycella_cyrtanthoides
	Phycella_gayana
	Phycella_herbertiana
	Phycella_scarlatina
	Pintoa_chilensis
	Pitavia_punctata
	Placea_amoena
	Placea_arzae
	Placea_davidii
	Placea_lutea
	Placea_ornata
	Pleocarphus_revolutus
	Podanthus_mitiqui
	Podanthus_ovalifolius
	Reicheella_andicola
	Rimacactus_laui
	Robinsonia_berteroi
	Robinsonia_corrugata
	Robinsonia_evenia
	Robinsonia_gayana
	Robinsonia_gracilis
	Robinsonia_longifolia
	Robinsonia_macrocephala
	Robinsonia_masafuerae
	Robinsonia_nervosa
	Robinsonia_saxatilis
	Robinsonia_thurifera
	Sanctambrosia_manicata
	Sarmienta_scandens
	Scyphanthus_elegans
	Selkirkia_berteroi
	Selkirkia_limense
	Selkirkia_pauciflora
	Speea_humilis
	Tecophilaea_cyanocrocus
	Tecophilaea_violiflora
	Tetilla_hydrocotylifolia
	Thamnoseris_lacerata
	Thelocephala_esmeraldana
	Thelocephala_glabrescens
	Thelocephala_krausii
	Thelocephala_napina
	Thelocephala_odieri
	Thelocephala_tenebrica
	Traubia_modesta
	Trevoa_quinquenervia
	Valdivia_gayana
	Vestia_foetida
	Yunquea_tenzii
	Zephyra_compacta
	Zephyra_elegans
;
end;
begin trees;
	tree tree_1 = [&R] (((Gomortega_keule:0.333235,Peumus_boldus:0.333235):0.333977,Lactoris_fernandeziana:0.667212):0.332788,(((((((((Megalachne_berteroana:0.052435,Megalachne_robinsoniana:0.052435):0.013026,Megalachne_masafuerana:0.065461):0.008215,(Gymnachne_jaffuelii:0.043194,Gymnachne_koelerioides:0.043194):0.030483):0.073676,(Fascicularia_bicolor:0.060991,(((Ochagavia_elegans:0.017075,Ochagavia…
	tree tree_2 = [&R] (((Gomortega_keule:0.333235,Peumus_boldus:0.333235):0.333977,Lactoris_fernandeziana:0.667212):0.332788,(((((((Megalachne_berteroana:0.038933,(Megalachne_masafuerana:0.022905,Megalachne_robinsoniana:0.022905):0.016028):0.10842,((Fascicularia_bicolor:0.030495,(Gymnachne_jaffuelii:0.0065,Gymnachne_koelerioides:0.0065):0.023995):0.030495,(((Ochagavia_elegans:0.017075,Ochagavia_carn…
	tree tree_3 = [&R] (((Gomortega_keule:0.333235,Peumus_boldus:0.333235):0.333977,Lactoris_fernandeziana:0.667212):0.332788,(((((((((Megalachne_berteroana:1.55E-4,Megalachne_robinsoniana:1.55E-4):0.059089,Megalachne_masafuerana:0.059244):0.088109,(Fascicularia_bicolor:0.060991,(((Ochagavia_elegans:0.017075,Ochagavia_carnea:0.017075):0.0,Ochagavia_andina:0.017075):0.043915,Ochagavia_litoralis:0.0609…
	tree tree_4 = [&R] (((Gomortega_keule:0.333235,Peumus_boldus:0.333235):0.333977,Lactoris_fernandeziana:0.667212):0.332788,((((((((Megalachne_berteroana:0.00707,Megalachne_robinsoniana:0.00707):0.115599,Megalachne_masafuerana:0.12267):0.024683,((Fascicularia_bicolor:0.060991,(((Ochagavia_elegans:0.017075,Ochagavia_carnea:0.017075):0.0,Ochagavia_andina:0.017075):0.043915,Ochagavia_litoralis:0.06099…
	tree tree_5 = [&R] (((Gomortega_keule:0.333235,Peumus_boldus:0.333235):0.333977,Lactoris_fernandeziana:0.667212):0.332788,((((((((Megalachne_berteroana:0.10488,Megalachne_robinsoniana:0.10488):0.035709,Megalachne_masafuerana:0.140589):0.006764,(Fascicularia_bicolor:0.060991,((((Ochagavia_elegans:0.017075,Ochagavia_carnea:0.017075):0.0,Ochagavia_andina:0.017075):0.043915,Ochagavia_litoralis:0.0609…
	tree tree_6 = [&R] (((Gomortega_keule:0.333235,Peumus_boldus:0.333235):0.333977,Lactoris_fernandeziana:0.667212):0.332788,((((((((Megalachne_berteroana:0.023473,Megalachne_robinsoniana:0.023473):0.023946,Megalachne_masafuerana:0.047418):0.099935,((Fascicularia_bicolor:0.030495,(Gymnachne_jaffuelii:0.018691,Gymnachne_koelerioides:0.018691):0.011804):0.030495,(((Ochagavia_elegans:0.017075,Ochagavia…
	tree tree_7 = [&R] (((Gomortega_keule:0.333235,Peumus_boldus:0.333235):0.333977,Lactoris_fernandeziana:0.667212):0.332788,(((((((Megalachne_berteroana:0.04786,(Megalachne_masafuerana:0.014159,Megalachne_robinsoniana:0.014159):0.033702):0.099492,((Fascicularia_bicolor:0.060991,(((Ochagavia_elegans:0.017075,Ochagavia_carnea:0.017075):0.0,Ochagavia_andina:0.017075):0.043915,Ochagavia_litoralis:0.060…
	tree tree_8 = [&R] (((Gomortega_keule:0.333235,Peumus_boldus:0.333235):0.333977,Lactoris_fernandeziana:0.667212):0.332788,((((((((Megalachne_berteroana:0.004588,(Megalachne_masafuerana:0.00214,Megalachne_robinsoniana:0.00214):0.002448):0.069088,(Gymnachne_jaffuelii:0.020071,Gymnachne_koelerioides:0.020071):0.053605):0.073676,(Fascicularia_bicolor:0.060991,(((Ochagavia_elegans:0.017075,Ochagavia_c…
	tree tree_9 = [&R] (((Gomortega_keule:0.333235,Peumus_boldus:0.333235):0.333977,Lactoris_fernandeziana:0.667212):0.332788,((((((((Megalachne_berteroana:0.017895,(Megalachne_masafuerana:0.001062,Megalachne_robinsoniana:0.001062):0.016833):0.055782,(Gymnachne_jaffuelii:0.018593,Gymnachne_koelerioides:0.018593):0.055083):0.073676,(Fascicularia_bicolor:0.060991,(((Ochagavia_elegans:0.017075,Ochagavia…
	tree tree_10 = [&R] (((Gomortega_keule:0.333235,Peumus_boldus:0.333235):0.333977,Lactoris_fernandeziana:0.667212):0.332788,((((((((Megalachne_berteroana:0.088287,Megalachne_robinsoniana:0.088287):0.002361,Megalachne_masafuerana:0.090647):0.056705,((Fascicularia_bicolor:0.060991,(((Ochagavia_elegans:0.017075,Ochagavia_carnea:0.017075):0.0,Ochagavia_andina:0.017075):0.043915,Ochagavia_litoralis:0.0…
	tree tree_11 = [&R] (((Gomortega_keule:0.333235,Peumus_boldus:0.333235):0.333977,Lactoris_fernandeziana:0.667212):0.332788,(((((((((Megalachne_berteroana:0.037339,Megalachne_robinsoniana:0.037339):0.059786,Megalachne_masafuerana:0.097125):0.050228,(Fascicularia_bicolor:0.060991,(((Ochagavia_elegans:0.017075,Ochagavia_carnea:0.017075):0.0,Ochagavia_andina:0.017075):0.043915,Ochagavia_litoralis:0.0…
	tree tree_12 = [&R] (((Gomortega_keule:0.333235,Peumus_boldus:0.333235):0.333977,Lactoris_fernandeziana:0.667212):0.332788,(((((((Megalachne_berteroana:0.092917,(Megalachne_masafuerana:0.022794,Megalachne_robinsoniana:0.022794):0.070123):0.054436,(Fascicularia_bicolor:0.060991,((((Ochagavia_elegans:0.017075,Ochagavia_carnea:0.017075):0.0,Ochagavia_andina:0.017075):0.043915,Ochagavia_litoralis:0.0…
	tree tree_13 = [&R] (((Gomortega_keule:0.333235,Peumus_boldus:0.333235):0.333977,Lactoris_fernandeziana:0.667212):0.332788,(((((((Megalachne_berteroana:0.03771,(Megalachne_masafuerana:0.028573,Megalachne_robinsoniana:0.028573):0.009137):0.109643,(Fascicularia_bicolor:0.060991,((((Ochagavia_elegans:0.017075,Ochagavia_carnea:0.017075):0.0,Ochagavia_andina:0.017075):0.043915,Ochagavia_litoralis:0.06…
	tree tree_14 = [&R] (((Gomortega_keule:0.333235,Peumus_boldus:0.333235):0.333977,Lactoris_fernandeziana:0.667212):0.332788,(((((((Megalachne_berteroana:0.057118,(Megalachne_masafuerana:0.002683,Megalachne_robinsoniana:0.002683):0.054436):0.090234,(Fascicularia_bicolor:0.060991,((((Ochagavia_elegans:0.017075,Ochagavia_carnea:0.017075):0.0,Ochagavia_andina:0.017075):0.043915,Ochagavia_litoralis:0.0…
	tree tree_15 = [&R] (((Gomortega_keule:0.333235,Peumus_boldus:0.333235):0.333977,Lactoris_fernandeziana:0.667212):0.332788,((((((((Megalachne_berteroana:0.022933,Megalachne_robinsoniana:0.022933):0.020577,Megalachne_masafuerana:0.04351):0.103843,(Fascicularia_bicolor:0.060991,((((Ochagavia_elegans:0.017075,Ochagavia_carnea:0.017075):0.0,Ochagavia_andina:0.017075):0.043915,Ochagavia_litoralis:0.06…
	tree tree_16 = [&R] (((Gomortega_keule:0.333235,Peumus_boldus:0.333235):0.333977,Lactoris_fernandeziana:0.667212):0.332788,(((((((Megalachne_berteroana:0.055946,(Megalachne_masafuerana:0.044899,Megalachne_robinsoniana:0.044899):0.011048):0.091406,(Fascicularia_bicolor:0.060991,((((Ochagavia_elegans:0.017075,Ochagavia_carnea:0.017075):0.0,Ochagavia_andina:0.017075):0.043915,Ochagavia_litoralis:0.0…
	tree tree_17 = [&R] (((Gomortega_keule:0.333235,Peumus_boldus:0.333235):0.333977,Lactoris_fernandeziana:0.667212):0.332788,((((((((Megalachne_berteroana:0.046488,Megalachne_robinsoniana:0.046488):0.021637,Megalachne_masafuerana:0.068125):0.079228,((Fascicularia_bicolor:0.030495,(Gymnachne_jaffuelii:0.013153,Gymnachne_koelerioides:0.013153):0.017342):0.030495,(((Ochagavia_elegans:0.017075,Ochagavi…
	tree tree_18 = [&R] (((Gomortega_keule:0.333235,Peumus_boldus:0.333235):0.333977,Lactoris_fernandeziana:0.667212):0.332788,((((((((Megalachne_berteroana:0.023475,(Megalachne_masafuerana:0.010471,Megalachne_robinsoniana:0.010471):0.013004):0.050202,(Gymnachne_jaffuelii:0.00278,Gymnachne_koelerioides:0.00278):0.070896):0.073676,(Fascicularia_bicolor:0.060991,(((Ochagavia_elegans:0.017075,Ochagavia_…
	tree tree_19 = [&R] (((Gomortega_keule:0.333235,Peumus_boldus:0.333235):0.333977,Lactoris_fernandeziana:0.667212):0.332788,(((((((Megalachne_berteroana:0.038932,(Megalachne_masafuerana:0.021341,Megalachne_robinsoniana:0.021341):0.017591):0.10842,(Fascicularia_bicolor:0.060991,((((Ochagavia_elegans:0.017075,Ochagavia_carnea:0.017075):0.0,Ochagavia_andina:0.017075):0.043915,Ochagavia_litoralis:0.06…
	tree tree_20 = [&R] (((Gomortega_keule:0.333235,Peumus_boldus:0.333235):0.333977,Lactoris_fernandeziana:0.667212):0.332788,((((((((Megalachne_berteroana:0.00304,Megalachne_robinsoniana:0.00304):0.005231,Megalachne_masafuerana:0.008271):0.139082,(Fascicularia_bicolor:0.060991,((((Ochagavia_elegans:0.017075,Ochagavia_carnea:0.017075):0.0,Ochagavia_andina:0.017075):0.043915,Ochagavia_litoralis:0.060…
	tree tree_21 = [&R] (((Gomortega_keule:0.333235,Peumus_boldus:0.333235):0.333977,Lactoris_fernandeziana:0.667212):0.332788,((((((((Megalachne_berteroana:0.081563,Megalachne_robinsoniana:0.081563):0.009857,Megalachne_masafuerana:0.091421):0.055932,((Fascicularia_bicolor:0.060991,(((Ochagavia_elegans:0.017075,Ochagavia_carnea:0.017075):0.0,Ochagavia_andina:0.017075):0.043915,Ochagavia_litoralis:0.0…
	tree tree_22 = [&R] (((Gomortega_keule:0.333235,Peumus_boldus:0.333235):0.333977,Lactoris_fernandeziana:0.667212):0.332788,((((((((Megalachne_berteroana:0.080936,Megalachne_robinsoniana:0.080936):0.027562,Megalachne_masafuerana:0.108498):0.038855,((Fascicularia_bicolor:0.060991,(((Ochagavia_elegans:0.017075,Ochagavia_carnea:0.017075):0.0,Ochagavia_andina:0.017075):0.043915,Ochagavia_litoralis:0.0…
	tree tree_23 = [&R] (((Gomortega_keule:0.333235,Peumus_boldus:0.333235):0.333977,Lactoris_fernandeziana:0.667212):0.332788,((((((((Megalachne_berteroana:0.022593,Megalachne_robinsoniana:0.022593):0.016872,Megalachne_masafuerana:0.039465):0.107888,((Fascicularia_bicolor:0.060991,(((Ochagavia_elegans:0.017075,Ochagavia_carnea:0.017075):0.0,Ochagavia_andina:0.017075):0.043915,Ochagavia_litoralis:0.0…
	tree tree_24 = [&R] (((Gomortega_keule:0.333235,Peumus_boldus:0.333235):0.333977,Lactoris_fernandeziana:0.667212):0.332788,((((((((Megalachne_berteroana:0.013516,(Megalachne_masafuerana:0.003104,Megalachne_robinsoniana:0.003104):0.010413):0.133837,(Fascicularia_bicolor:0.060991,(((Ochagavia_elegans:0.017075,Ochagavia_carnea:0.017075):0.0,Ochagavia_andina:0.017075):0.043915,Ochagavia_litoralis:0.0…
	tree tree_25 = [&R] (((Gomortega_keule:0.333235,Peumus_boldus:0.333235):0.333977,Lactoris_fernandeziana:0.667212):0.332788,((((((((Megalachne_berteroana:0.121786,(Megalachne_masafuerana:0.045342,Megalachne_robinsoniana:0.045342):0.076444):0.025567,(Fascicularia_bicolor:0.060991,(((Ochagavia_elegans:0.017075,Ochagavia_carnea:0.017075):0.0,Ochagavia_andina:0.017075):0.043915,Ochagavia_litoralis:0.0…
	tree tree_26 = [&R] (((Gomortega_keule:0.333235,Peumus_boldus:0.333235):0.333977,Lactoris_fernandeziana:0.667212):0.332788,((((((((Megalachne_berteroana:0.046277,(Megalachne_masafuerana:0.034722,Megalachne_robinsoniana:0.034722):0.011554):0.0274,(Gymnachne_jaffuelii:0.066848,Gymnachne_koelerioides:0.066848):0.006828):0.073676,(Fascicularia_bicolor:0.060991,(((Ochagavia_elegans:0.017075,Ochagavia_…
	tree tree_27 = [&R] (((Gomortega_keule:0.333235,Peumus_boldus:0.333235):0.333977,Lactoris_fernandeziana:0.667212):0.332788,((((((((Megalachne_berteroana:0.132439,(Megalachne_masafuerana:0.021671,Megalachne_robinsoniana:0.021671):0.110768):0.014914,(Fascicularia_bicolor:0.060991,(((Ochagavia_elegans:0.017075,Ochagavia_carnea:0.017075):0.0,Ochagavia_andina:0.017075):0.043915,Ochagavia_litoralis:0.0…
	tree tree_28 = [&R] (((Gomortega_keule:0.333235,Peumus_boldus:0.333235):0.333977,Lactoris_fernandeziana:0.667212):0.332788,(((((((Megalachne_berteroana:0.144625,(Megalachne_masafuerana:0.136268,Megalachne_robinsoniana:0.136268):0.008356):0.002728,((Fascicularia_bicolor:0.060991,(((Ochagavia_elegans:0.017075,Ochagavia_carnea:0.017075):0.0,Ochagavia_andina:0.017075):0.043915,Ochagavia_litoralis:0.0…
	tree tree_29 = [&R] (((Gomortega_keule:0.333235,Peumus_boldus:0.333235):0.333977,Lactoris_fernandeziana:0.667212):0.332788,(((((((Megalachne_berteroana:0.133549,(Megalachne_masafuerana:0.097135,Megalachne_robinsoniana:0.097135):0.036414):0.013803,((Fascicularia_bicolor:0.030495,(Gymnachne_jaffuelii:0.024917,Gymnachne_koelerioides:0.024917):0.005578):0.030495,(((Ochagavia_elegans:0.017075,Ochagavi…
	tree tree_30 = [&R] (((Gomortega_keule:0.333235,Peumus_boldus:0.333235):0.333977,Lactoris_fernandeziana:0.667212):0.332788,((((((((Megalachne_berteroana:0.007099,Megalachne_robinsoniana:0.007099):0.003782,Megalachne_masafuerana:0.01088):0.136472,(Fascicularia_bicolor:0.060991,((((Ochagavia_elegans:0.017075,Ochagavia_carnea:0.017075):0.0,Ochagavia_andina:0.017075):0.043915,Ochagavia_litoralis:0.06…
	tree tree_31 = [&R] (((Gomortega_keule:0.333235,Peumus_boldus:0.333235):0.333977,Lactoris_fernandeziana:0.667212):0.332788,(((((((Megalachne_berteroana:0.088471,(Megalachne_masafuerana:0.081383,Megalachne_robinsoniana:0.081383):0.007088):0.058882,(Fascicularia_bicolor:0.060991,((((Ochagavia_elegans:0.017075,Ochagavia_carnea:0.017075):0.0,Ochagavia_andina:0.017075):0.043915,Ochagavia_litoralis:0.0…
	tree tree_32 = [&R] (((Gomortega_keule:0.333235,Peumus_boldus:0.333235):0.333977,Lactoris_fernandeziana:0.667212):0.332788,(((((((((Megalachne_berteroana:0.022644,Megalachne_robinsoniana:0.022644):0.008617,Megalachne_masafuerana:0.031261):0.042415,(Gymnachne_jaffuelii:0.057296,Gymnachne_koelerioides:0.057296):0.01638):0.073676,(Fascicularia_bicolor:0.060991,(((Ochagavia_elegans:0.017075,Ochagavia…
	tree tree_33 = [&R] (((Gomortega_keule:0.333235,Peumus_boldus:0.333235):0.333977,Lactoris_fernandeziana:0.667212):0.332788,((((((((Megalachne_berteroana:0.048817,(Megalachne_masafuerana:0.046917,Megalachne_robinsoniana:0.046917):0.0019):0.02486,(Gymnachne_jaffuelii:0.034931,Gymnachne_koelerioides:0.034931):0.038746):0.073676,(Fascicularia_bicolor:0.060991,(((Ochagavia_elegans:0.017075,Ochagavia_c…
	tree tree_34 = [&R] (((Gomortega_keule:0.333235,Peumus_boldus:0.333235):0.333977,Lactoris_fernandeziana:0.667212):0.332788,(((((((((Megalachne_berteroana:0.020257,Megalachne_robinsoniana:0.020257):0.014114,Megalachne_masafuerana:0.034372):0.039305,(Gymnachne_jaffuelii:0.032513,Gymnachne_koelerioides:0.032513):0.041163):0.073676,(Fascicularia_bicolor:0.060991,(((Ochagavia_elegans:0.017075,Ochagavi…
	tree tree_35 = [&R] (((Gomortega_keule:0.333235,Peumus_boldus:0.333235):0.333977,Lactoris_fernandeziana:0.667212):0.332788,((((((((Megalachne_berteroana:0.035123,(Megalachne_masafuerana:0.02124,Megalachne_robinsoniana:0.02124):0.013883):0.112229,(Fascicularia_bicolor:0.060991,(((Ochagavia_elegans:0.017075,Ochagavia_carnea:0.017075):0.0,Ochagavia_andina:0.017075):0.043915,Ochagavia_litoralis:0.060…
	tree tree_36 = [&R] (((Gomortega_keule:0.333235,Peumus_boldus:0.333235):0.333977,Lactoris_fernandeziana:0.667212):0.332788,((((((((Megalachne_berteroana:0.032528,Megalachne_robinsoniana:0.032528):0.00269,Megalachne_masafuerana:0.035218):0.112135,((Fascicularia_bicolor:0.030495,(Gymnachne_jaffuelii:0.007034,Gymnachne_koelerioides:0.007034):0.023461):0.030495,(((Ochagavia_elegans:0.017075,Ochagavia…
	tree tree_37 = [&R] (((Gomortega_keule:0.333235,Peumus_boldus:0.333235):0.333977,Lactoris_fernandeziana:0.667212):0.332788,(((((((Megalachne_berteroana:0.114701,(Megalachne_masafuerana:0.032622,Megalachne_robinsoniana:0.032622):0.082079):0.032652,((Fascicularia_bicolor:0.030495,(Gymnachne_jaffuelii:0.022194,Gymnachne_koelerioides:0.022194):0.008302):0.030495,(((Ochagavia_elegans:0.017075,Ochagavi…
	tree tree_38 = [&R] (((Gomortega_keule:0.333235,Peumus_boldus:0.333235):0.333977,Lactoris_fernandeziana:0.667212):0.332788,(((((((Megalachne_berteroana:0.086906,(Megalachne_masafuerana:0.014823,Megalachne_robinsoniana:0.014823):0.072082):0.060447,((Fascicularia_bicolor:0.030495,(Gymnachne_jaffuelii:0.013985,Gymnachne_koelerioides:0.013985):0.01651):0.030495,(((Ochagavia_elegans:0.017075,Ochagavia…
	tree tree_39 = [&R] (((Gomortega_keule:0.333235,Peumus_boldus:0.333235):0.333977,Lactoris_fernandeziana:0.667212):0.332788,((((((((Megalachne_berteroana:0.016276,Megalachne_robinsoniana:0.016276):0.002648,Megalachne_masafuerana:0.018924):0.128429,((Fascicularia_bicolor:0.030495,(Gymnachne_jaffuelii:0.021724,Gymnachne_koelerioides:0.021724):0.008771):0.030495,(((Ochagavia_elegans:0.017075,Ochagavi…
	tree tree_40 = [&R] (((Gomortega_keule:0.333235,Peumus_boldus:0.333235):0.333977,Lactoris_fernandeziana:0.667212):0.332788,((((((((Megalachne_berteroana:0.052743,Megalachne_robinsoniana:0.052743):0.004559,Megalachne_masafuerana:0.057303):0.09005,((Fascicularia_bicolor:0.060991,(((Ochagavia_elegans:0.017075,Ochagavia_carnea:0.017075):0.0,Ochagavia_andina:0.017075):0.043915,Ochagavia_litoralis:0.06…
	tree tree_41 = [&R] (((Gomortega_keule:0.333235,Peumus_boldus:0.333235):0.333977,Lactoris_fernandeziana:0.667212):0.332788,((((((((Megalachne_berteroana:0.022899,Megalachne_robinsoniana:0.022899):0.073185,Megalachne_masafuerana:0.096084):0.051269,((Fascicularia_bicolor:0.060991,(((Ochagavia_elegans:0.017075,Ochagavia_carnea:0.017075):0.0,Ochagavia_andina:0.017075):0.043915,Ochagavia_litoralis:0.0…
	tree tree_42 = [&R] (((Gomortega_keule:0.333235,Peumus_boldus:0.333235):0.333977,Lactoris_fernandeziana:0.667212):0.332788,(((((((((Megalachne_berteroana:0.061956,Megalachne_robinsoniana:0.061956):0.084458,Megalachne_masafuerana:0.146414):9.39E-4,(Fascicularia_bicolor:0.060991,(((Ochagavia_elegans:0.017075,Ochagavia_carnea:0.017075):0.0,Ochagavia_andina:0.017075):0.043915,Ochagavia_litoralis:0.06…
	tree tree_43 = [&R] (((Gomortega_keule:0.333235,Peumus_boldus:0.333235):0.333977,Lactoris_fernandeziana:0.667212):0.332788,((((((((Megalachne_berteroana:0.138573,(Megalachne_masafuerana:0.013864,Megalachne_robinsoniana:0.013864):0.124708):0.00878,(Fascicularia_bicolor:0.060991,(((Ochagavia_elegans:0.017075,Ochagavia_carnea:0.017075):0.0,Ochagavia_andina:0.017075):0.043915,Ochagavia_litoralis:0.06…
	tree tree_44 = [&R] (((Gomortega_keule:0.333235,Peumus_boldus:0.333235):0.333977,Lactoris_fernandeziana:0.667212):0.332788,((((((((Megalachne_berteroana:0.001515,Megalachne_robinsoniana:0.001515):0.006285,Megalachne_masafuerana:0.0078):0.139553,(Fascicularia_bicolor:0.060991,((((Ochagavia_elegans:0.017075,Ochagavia_carnea:0.017075):0.0,Ochagavia_andina:0.017075):0.043915,Ochagavia_litoralis:0.060…
	tree tree_45 = [&R] (((Gomortega_keule:0.333235,Peumus_boldus:0.333235):0.333977,Lactoris_fernandeziana:0.667212):0.332788,(((((((((Megalachne_berteroana:0.045168,Megalachne_robinsoniana:0.045168):0.024735,Megalachne_masafuerana:0.069903):0.07745,(Fascicularia_bicolor:0.060991,(((Ochagavia_elegans:0.017075,Ochagavia_carnea:0.017075):0.0,Ochagavia_andina:0.017075):0.043915,Ochagavia_litoralis:0.06…
	tree tree_46 = [&R] (((Gomortega_keule:0.333235,Peumus_boldus:0.333235):0.333977,Lactoris_fernandeziana:0.667212):0.332788,((((((((Megalachne_berteroana:0.025781,(Megalachne_masafuerana:0.020886,Megalachne_robinsoniana:0.020886):0.004895):0.047896,(Gymnachne_jaffuelii:0.059005,Gymnachne_koelerioides:0.059005):0.014672):0.073676,(Fascicularia_bicolor:0.060991,(((Ochagavia_elegans:0.017075,Ochagavi…
	tree tree_47 = [&R] (((Gomortega_keule:0.333235,Peumus_boldus:0.333235):0.333977,Lactoris_fernandeziana:0.667212):0.332788,((((((((Megalachne_berteroana:0.083594,Megalachne_robinsoniana:0.083594):0.048657,Megalachne_masafuerana:0.132251):0.015102,(Fascicularia_bicolor:0.060991,((((Ochagavia_elegans:0.017075,Ochagavia_carnea:0.017075):0.0,Ochagavia_andina:0.017075):0.043915,Ochagavia_litoralis:0.0…
	tree tree_48 = [&R] (((Gomortega_keule:0.333235,Peumus_boldus:0.333235):0.333977,Lactoris_fernandeziana:0.667212):0.332788,(((((((Megalachne_berteroana:0.120626,(Megalachne_masafuerana:0.017872,Megalachne_robinsoniana:0.017872):0.102754):0.026727,(Fascicularia_bicolor:0.060991,((((Ochagavia_elegans:0.017075,Ochagavia_carnea:0.017075):0.0,Ochagavia_andina:0.017075):0.043915,Ochagavia_litoralis:0.0…
	tree tree_49 = [&R] (((Gomortega_keule:0.333235,Peumus_boldus:0.333235):0.333977,Lactoris_fernandeziana:0.667212):0.332788,(((((((Megalachne_berteroana:0.015075,(Megalachne_masafuerana:0.005191,Megalachne_robinsoniana:0.005191):0.009884):0.132278,(Fascicularia_bicolor:0.060991,((((Ochagavia_elegans:0.017075,Ochagavia_carnea:0.017075):0.0,Ochagavia_andina:0.017075):0.043915,Ochagavia_litoralis:0.0…
	tree tree_50 = [&R] (((Gomortega_keule:0.333235,Peumus_boldus:0.333235):0.333977,Lactoris_fernandeziana:0.667212):0.332788,(((((((Megalachne_berteroana:0.073302,(Megalachne_masafuerana:0.050451,Megalachne_robinsoniana:0.050451):0.022851):0.074051,(Fascicularia_bicolor:0.060991,((((Ochagavia_elegans:0.017075,Ochagavia_carnea:0.017075):0.0,Ochagavia_andina:0.017075):0.043915,Ochagavia_litoralis:0.0…
	tree tree_51 = [&R] (((Gomortega_keule:0.333235,Peumus_boldus:0.333235):0.333977,Lactoris_fernandeziana:0.667212):0.332788,(((((((Megalachne_berteroana:0.055484,(Megalachne_masafuerana:0.041917,Megalachne_robinsoniana:0.041917):0.013567):0.091869,(Fascicularia_bicolor:0.060991,((((Ochagavia_elegans:0.017075,Ochagavia_carnea:0.017075):0.0,Ochagavia_andina:0.017075):0.043915,Ochagavia_litoralis:0.0…
	tree tree_52 = [&R] (((Gomortega_keule:0.333235,Peumus_boldus:0.333235):0.333977,Lactoris_fernandeziana:0.667212):0.332788,(((((((Megalachne_berteroana:0.084631,(Megalachne_masafuerana:0.026186,Megalachne_robinsoniana:0.026186):0.058445):0.062722,((Fascicularia_bicolor:0.030495,(Gymnachne_jaffuelii:0.023728,Gymnachne_koelerioides:0.023728):0.006767):0.030495,(((Ochagavia_elegans:0.017075,Ochagavi…
	tree tree_53 = [&R] (((Gomortega_keule:0.333235,Peumus_boldus:0.333235):0.333977,Lactoris_fernandeziana:0.667212):0.332788,((((((((Megalachne_berteroana:0.053171,(Megalachne_masafuerana:0.026654,Megalachne_robinsoniana:0.026654):0.026517):0.020505,(Gymnachne_jaffuelii:0.038428,Gymnachne_koelerioides:0.038428):0.035248):0.073676,(Fascicularia_bicolor:0.060991,(((Ochagavia_elegans:0.017075,Ochagavi…
	tree tree_54 = [&R] (((Gomortega_keule:0.333235,Peumus_boldus:0.333235):0.333977,Lactoris_fernandeziana:0.667212):0.332788,((((((((Megalachne_berteroana:0.042452,Megalachne_robinsoniana:0.042452):0.0292,Megalachne_masafuerana:0.071652):0.0757,((Fascicularia_bicolor:0.030495,(Gymnachne_jaffuelii:0.013842,Gymnachne_koelerioides:0.013842):0.016653):0.030495,(((Ochagavia_elegans:0.017075,Ochagavia_ca…
	tree tree_55 = [&R] (((Gomortega_keule:0.333235,Peumus_boldus:0.333235):0.333977,Lactoris_fernandeziana:0.667212):0.332788,(((((((((Megalachne_berteroana:0.034867,Megalachne_robinsoniana:0.034867):0.032432,Megalachne_masafuerana:0.067299):0.006377,(Gymnachne_jaffuelii:0.01672,Gymnachne_koelerioides:0.01672):0.056956):0.073676,(Fascicularia_bicolor:0.060991,(((Ochagavia_elegans:0.017075,Ochagavia_…
	tree tree_56 = [&R] (((Gomortega_keule:0.333235,Peumus_boldus:0.333235):0.333977,Lactoris_fernandeziana:0.667212):0.332788,(((((((((Megalachne_berteroana:0.00145,Megalachne_robinsoniana:0.00145):0.043233,Megalachne_masafuerana:0.044683):0.028994,(Gymnachne_jaffuelii:0.011412,Gymnachne_koelerioides:0.011412):0.062264):0.073676,(Fascicularia_bicolor:0.060991,(((Ochagavia_elegans:0.017075,Ochagavia_…
	tree tree_57 = [&R] (((Gomortega_keule:0.333235,Peumus_boldus:0.333235):0.333977,Lactoris_fernandeziana:0.667212):0.332788,(((((((((Megalachne_berteroana:0.010446,Megalachne_robinsoniana:0.010446):0.040702,Megalachne_masafuerana:0.051148):0.022528,(Gymnachne_jaffuelii:0.011048,Gymnachne_koelerioides:0.011048):0.062629):0.073676,(Fascicularia_bicolor:0.060991,(((Ochagavia_elegans:0.017075,Ochagavi…
	tree tree_58 = [&R] (((Gomortega_keule:0.333235,Peumus_boldus:0.333235):0.333977,Lactoris_fernandeziana:0.667212):0.332788,(((((((Megalachne_berteroana:0.08418,(Megalachne_masafuerana:0.061232,Megalachne_robinsoniana:0.061232):0.022948):0.063173,((Fascicularia_bicolor:0.030495,(Gymnachne_jaffuelii:0.010292,Gymnachne_koelerioides:0.010292):0.020203):0.030495,(((Ochagavia_elegans:0.017075,Ochagavia…
	tree tree_59 = [&R] (((Gomortega_keule:0.333235,Peumus_boldus:0.333235):0.333977,Lactoris_fernandeziana:0.667212):0.332788,(((((((Megalachne_berteroana:0.081836,(Megalachne_masafuerana:0.007808,Megalachne_robinsoniana:0.007808):0.074028):0.065517,((Fascicularia_bicolor:0.060991,(((Ochagavia_elegans:0.017075,Ochagavia_carnea:0.017075):0.0,Ochagavia_andina:0.017075):0.043915,Ochagavia_litoralis:0.0…
	tree tree_60 = [&R] (((Gomortega_keule:0.333235,Peumus_boldus:0.333235):0.333977,Lactoris_fernandeziana:0.667212):0.332788,(((((((((Megalachne_berteroana:0.012328,Megalachne_robinsoniana:0.012328):0.062803,Megalachne_masafuerana:0.075131):0.072222,(Fascicularia_bicolor:0.060991,(((Ochagavia_elegans:0.017075,Ochagavia_carnea:0.017075):0.0,Ochagavia_andina:0.017075):0.043915,Ochagavia_litoralis:0.0…
	tree tree_61 = [&R] (((Gomortega_keule:0.333235,Peumus_boldus:0.333235):0.333977,Lactoris_fernandeziana:0.667212):0.332788,((((((((Megalachne_berteroana:0.022285,Megalachne_robinsoniana:0.022285):0.011889,Megalachne_masafuerana:0.034174):0.113179,((Fascicularia_bicolor:0.060991,(((Ochagavia_elegans:0.017075,Ochagavia_carnea:0.017075):0.0,Ochagavia_andina:0.017075):0.043915,Ochagavia_litoralis:0.0…
	tree tree_62 = [&R] (((Gomortega_keule:0.333235,Peumus_boldus:0.333235):0.333977,Lactoris_fernandeziana:0.667212):0.332788,((((((((Megalachne_berteroana:0.080282,Megalachne_robinsoniana:0.080282):0.058168,Megalachne_masafuerana:0.13845):0.008903,((Fascicularia_bicolor:0.030495,(Gymnachne_jaffuelii:0.030181,Gymnachne_koelerioides:0.030181):3.15E-4):0.030495,(((Ochagavia_elegans:0.017075,Ochagavia_…
	tree tree_63 = [&R] (((Gomortega_keule:0.333235,Peumus_boldus:0.333235):0.333977,Lactoris_fernandeziana:0.667212):0.332788,(((((((((Megalachne_berteroana:0.018586,Megalachne_robinsoniana:0.018586):0.012313,Megalachne_masafuerana:0.030899):0.042777,(Gymnachne_jaffuelii:0.007065,Gymnachne_koelerioides:0.007065):0.066611):0.073676,(Fascicularia_bicolor:0.060991,(((Ochagavia_elegans:0.017075,Ochagavi…
	tree tree_64 = [&R] (((Gomortega_keule:0.333235,Peumus_boldus:0.333235):0.333977,Lactoris_fernandeziana:0.667212):0.332788,(((((((Megalachne_berteroana:0.083515,(Megalachne_masafuerana:0.078469,Megalachne_robinsoniana:0.078469):0.005046):0.063838,(Fascicularia_bicolor:0.060991,((((Ochagavia_elegans:0.017075,Ochagavia_carnea:0.017075):0.0,Ochagavia_andina:0.017075):0.043915,Ochagavia_litoralis:0.0…
	tree tree_65 = [&R] (((Gomortega_keule:0.333235,Peumus_boldus:0.333235):0.333977,Lactoris_fernandeziana:0.667212):0.332788,(((((((Megalachne_berteroana:0.131557,(Megalachne_masafuerana:0.124827,Megalachne_robinsoniana:0.124827):0.006729):0.015796,((Fascicularia_bicolor:0.030495,(Gymnachne_jaffuelii:0.006503,Gymnachne_koelerioides:0.006503):0.023993):0.030495,(((Ochagavia_elegans:0.017075,Ochagavi…
	tree tree_66 = [&R] (((Gomortega_keule:0.333235,Peumus_boldus:0.333235):0.333977,Lactoris_fernandeziana:0.667212):0.332788,((((((((Megalachne_berteroana:0.047385,Megalachne_robinsoniana:0.047385):0.019554,Megalachne_masafuerana:0.066939):0.080414,((Fascicularia_bicolor:0.030495,(Gymnachne_jaffuelii:0.003368,Gymnachne_koelerioides:0.003368):0.027127):0.030495,(((Ochagavia_elegans:0.017075,Ochagavi…
	tree tree_67 = [&R] (((Gomortega_keule:0.333235,Peumus_boldus:0.333235):0.333977,Lactoris_fernandeziana:0.667212):0.332788,(((((((Megalachne_berteroana:0.014014,(Megalachne_masafuerana:0.005608,Megalachne_robinsoniana:0.005608):0.008406):0.133339,((Fascicularia_bicolor:0.060991,(((Ochagavia_elegans:0.017075,Ochagavia_carnea:0.017075):0.0,Ochagavia_andina:0.017075):0.043915,Ochagavia_litoralis:0.0…
	tree tree_68 = [&R] (((Gomortega_keule:0.333235,Peumus_boldus:0.333235):0.333977,Lactoris_fernandeziana:0.667212):0.332788,((((((((Megalachne_berteroana:0.012202,Megalachne_robinsoniana:0.012202):0.014717,Megalachne_masafuerana:0.026918):0.120434,(Fascicularia_bicolor:0.060991,((((Ochagavia_elegans:0.017075,Ochagavia_carnea:0.017075):0.0,Ochagavia_andina:0.017075):0.043915,Ochagavia_litoralis:0.0…
	tree tree_69 = [&R] (((Gomortega_keule:0.333235,Peumus_boldus:0.333235):0.333977,Lactoris_fernandeziana:0.667212):0.332788,(((((((Megalachne_berteroana:0.006174,(Megalachne_masafuerana:0.002196,Megalachne_robinsoniana:0.002196):0.003978):0.141179,((Fascicularia_bicolor:0.060991,(((Ochagavia_elegans:0.017075,Ochagavia_carnea:0.017075):0.0,Ochagavia_andina:0.017075):0.043915,Ochagavia_litoralis:0.0…
	tree tree_70 = [&R] (((Gomortega_keule:0.333235,Peumus_boldus:0.333235):0.333977,Lactoris_fernandeziana:0.667212):0.332788,(((((((Megalachne_berteroana:0.099456,(Megalachne_masafuerana:0.032718,Megalachne_robinsoniana:0.032718):0.066738):0.047897,(Fascicularia_bicolor:0.060991,((((Ochagavia_elegans:0.017075,Ochagavia_carnea:0.017075):0.0,Ochagavia_andina:0.017075):0.043915,Ochagavia_litoralis:0.0…
	tree tree_71 = [&R] (((Gomortega_keule:0.333235,Peumus_boldus:0.333235):0.333977,Lactoris_fernandeziana:0.667212):0.332788,(((((((((Megalachne_berteroana:1.99E-4,Megalachne_robinsoniana:1.99E-4):0.006078,Megalachne_masafuerana:0.006277):0.067399,(Gymnachne_jaffuelii:0.054658,Gymnachne_koelerioides:0.054658):0.019018):0.073676,(Fascicularia_bicolor:0.060991,(((Ochagavia_elegans:0.017075,Ochagavia_…
	tree tree_72 = [&R] (((Gomortega_keule:0.333235,Peumus_boldus:0.333235):0.333977,Lactoris_fernandeziana:0.667212):0.332788,(((((((Megalachne_berteroana:0.106211,(Megalachne_masafuerana:0.059889,Megalachne_robinsoniana:0.059889):0.046322):0.041142,((Fascicularia_bicolor:0.060991,(((Ochagavia_elegans:0.017075,Ochagavia_carnea:0.017075):0.0,Ochagavia_andina:0.017075):0.043915,Ochagavia_litoralis:0.0…
	tree tree_73 = [&R] (((Gomortega_keule:0.333235,Peumus_boldus:0.333235):0.333977,Lactoris_fernandeziana:0.667212):0.332788,((((((((Megalachne_berteroana:0.040083,Megalachne_robinsoniana:0.040083):0.077681,Megalachne_masafuerana:0.117764):0.029589,((Fascicularia_bicolor:0.060991,(((Ochagavia_elegans:0.017075,Ochagavia_carnea:0.017075):0.0,Ochagavia_andina:0.017075):0.043915,Ochagavia_litoralis:0.0…
	tree tree_74 = [&R] (((Gomortega_keule:0.333235,Peumus_boldus:0.333235):0.333977,Lactoris_fernandeziana:0.667212):0.332788,(((((((((Megalachne_berteroana:0.001085,Megalachne_robinsoniana:0.001085):0.009149,Megalachne_masafuerana:0.010234):0.063443,(Gymnachne_jaffuelii:0.069694,Gymnachne_koelerioides:0.069694):0.003982):0.073676,(Fascicularia_bicolor:0.060991,(((Ochagavia_elegans:0.017075,Ochagavi…
	tree tree_75 = [&R] (((Gomortega_keule:0.333235,Peumus_boldus:0.333235):0.333977,Lactoris_fernandeziana:0.667212):0.332788,((((((((Megalachne_berteroana:0.120803,Megalachne_robinsoniana:0.120803):6.65E-4,Megalachne_masafuerana:0.121468):0.025885,((Fascicularia_bicolor:0.030495,(Gymnachne_jaffuelii:0.021282,Gymnachne_koelerioides:0.021282):0.009213):0.030495,(((Ochagavia_elegans:0.017075,Ochagavia…
	tree tree_76 = [&R] (((Gomortega_keule:0.333235,Peumus_boldus:0.333235):0.333977,Lactoris_fernandeziana:0.667212):0.332788,(((((((Megalachne_berteroana:0.023785,(Megalachne_masafuerana:7.8E-4,Megalachne_robinsoniana:7.8E-4):0.023005):0.123568,((Fascicularia_bicolor:0.030495,(Gymnachne_jaffuelii:0.026976,Gymnachne_koelerioides:0.026976):0.003519):0.030495,(((Ochagavia_elegans:0.017075,Ochagavia_ca…
	tree tree_77 = [&R] (((Gomortega_keule:0.333235,Peumus_boldus:0.333235):0.333977,Lactoris_fernandeziana:0.667212):0.332788,(((((((((Megalachne_berteroana:0.014742,Megalachne_robinsoniana:0.014742):0.091358,Megalachne_masafuerana:0.106101):0.041252,(Fascicularia_bicolor:0.060991,(((Ochagavia_elegans:0.017075,Ochagavia_carnea:0.017075):0.0,Ochagavia_andina:0.017075):0.043915,Ochagavia_litoralis:0.0…
	tree tree_78 = [&R] (((Gomortega_keule:0.333235,Peumus_boldus:0.333235):0.333977,Lactoris_fernandeziana:0.667212):0.332788,((((((((Megalachne_berteroana:0.038183,Megalachne_robinsoniana:0.038183):0.04037,Megalachne_masafuerana:0.078553):0.0688,((Fascicularia_bicolor:0.060991,(((Ochagavia_elegans:0.017075,Ochagavia_carnea:0.017075):0.0,Ochagavia_andina:0.017075):0.043915,Ochagavia_litoralis:0.0609…
	tree tree_79 = [&R] (((Gomortega_keule:0.333235,Peumus_boldus:0.333235):0.333977,Lactoris_fernandeziana:0.667212):0.332788,(((((((Megalachne_berteroana:0.071788,(Megalachne_masafuerana:0.065372,Megalachne_robinsoniana:0.065372):0.006416):0.075565,((Fascicularia_bicolor:0.060991,(((Ochagavia_elegans:0.017075,Ochagavia_carnea:0.017075):0.0,Ochagavia_andina:0.017075):0.043915,Ochagavia_litoralis:0.0…
	tree tree_80 = [&R] (((Gomortega_keule:0.333235,Peumus_boldus:0.333235):0.333977,Lactoris_fernandeziana:0.667212):0.332788,(((((((Megalachne_berteroana:0.128098,(Megalachne_masafuerana:0.01545,Megalachne_robinsoniana:0.01545):0.112648):0.019255,((Fascicularia_bicolor:0.030495,(Gymnachne_jaffuelii:0.008881,Gymnachne_koelerioides:0.008881):0.021614):0.030495,(((Ochagavia_elegans:0.017075,Ochagavia_…
	tree tree_81 = [&R] (((Gomortega_keule:0.333235,Peumus_boldus:0.333235):0.333977,Lactoris_fernandeziana:0.667212):0.332788,(((((((((Megalachne_berteroana:0.038973,Megalachne_robinsoniana:0.038973):0.016282,Megalachne_masafuerana:0.055256):0.092097,(Fascicularia_bicolor:0.060991,(((Ochagavia_elegans:0.017075,Ochagavia_carnea:0.017075):0.0,Ochagavia_andina:0.017075):0.043915,Ochagavia_litoralis:0.0…
	tree tree_82 = [&R] (((Gomortega_keule:0.333235,Peumus_boldus:0.333235):0.333977,Lactoris_fernandeziana:0.667212):0.332788,((((((((Megalachne_berteroana:0.023535,(Megalachne_masafuerana:0.011546,Megalachne_robinsoniana:0.011546):0.011989):0.123818,(Fascicularia_bicolor:0.060991,(((Ochagavia_elegans:0.017075,Ochagavia_carnea:0.017075):0.0,Ochagavia_andina:0.017075):0.043915,Ochagavia_litoralis:0.0…
	tree tree_83 = [&R] (((Gomortega_keule:0.333235,Peumus_boldus:0.333235):0.333977,Lactoris_fernandeziana:0.667212):0.332788,((((((((Megalachne_berteroana:0.012091,(Megalachne_masafuerana:0.006903,Megalachne_robinsoniana:0.006903):0.005188):0.135262,(Fascicularia_bicolor:0.060991,(((Ochagavia_elegans:0.017075,Ochagavia_carnea:0.017075):0.0,Ochagavia_andina:0.017075):0.043915,Ochagavia_litoralis:0.0…
	tree tree_84 = [&R] (((Gomortega_keule:0.333235,Peumus_boldus:0.333235):0.333977,Lactoris_fernandeziana:0.667212):0.332788,(((((((Megalachne_berteroana:0.005468,(Megalachne_masafuerana:0.002863,Megalachne_robinsoniana:0.002863):0.002605):0.141885,((Fascicularia_bicolor:0.060991,(((Ochagavia_elegans:0.017075,Ochagavia_carnea:0.017075):0.0,Ochagavia_andina:0.017075):0.043915,Ochagavia_litoralis:0.0…
	tree tree_85 = [&R] (((Gomortega_keule:0.333235,Peumus_boldus:0.333235):0.333977,Lactoris_fernandeziana:0.667212):0.332788,((((((((Megalachne_berteroana:0.018477,Megalachne_robinsoniana:0.018477):0.025686,Megalachne_masafuerana:0.044163):0.103189,(Fascicularia_bicolor:0.060991,((((Ochagavia_elegans:0.017075,Ochagavia_carnea:0.017075):0.0,Ochagavia_andina:0.017075):0.043915,Ochagavia_litoralis:0.0…
	tree tree_86 = [&R] (((Gomortega_keule:0.333235,Peumus_boldus:0.333235):0.333977,Lactoris_fernandeziana:0.667212):0.332788,((((((((Megalachne_berteroana:0.019805,Megalachne_robinsoniana:0.019805):0.056312,Megalachne_masafuerana:0.076117):0.071236,(Fascicularia_bicolor:0.060991,((((Ochagavia_elegans:0.017075,Ochagavia_carnea:0.017075):0.0,Ochagavia_andina:0.017075):0.043915,Ochagavia_litoralis:0.0…
	tree tree_87 = [&R] (((Gomortega_keule:0.333235,Peumus_boldus:0.333235):0.333977,Lactoris_fernandeziana:0.667212):0.332788,(((((((Megalachne_berteroana:0.033216,(Megalachne_masafuerana:0.008433,Megalachne_robinsoniana:0.008433):0.024783):0.114137,((Fascicularia_bicolor:0.030495,(Gymnachne_jaffuelii:0.002718,Gymnachne_koelerioides:0.002718):0.027777):0.030495,(((Ochagavia_elegans:0.017075,Ochagavi…
	tree tree_88 = [&R] (((Gomortega_keule:0.333235,Peumus_boldus:0.333235):0.333977,Lactoris_fernandeziana:0.667212):0.332788,(((((((((Megalachne_berteroana:0.027626,Megalachne_robinsoniana:0.027626):0.004942,Megalachne_masafuerana:0.032569):0.041108,(Gymnachne_jaffuelii:0.021805,Gymnachne_koelerioides:0.021805):0.051871):0.073676,(Fascicularia_bicolor:0.060991,(((Ochagavia_elegans:0.017075,Ochagavi…
	tree tree_89 = [&R] (((Gomortega_keule:0.333235,Peumus_boldus:0.333235):0.333977,Lactoris_fernandeziana:0.667212):0.332788,(((((((((Megalachne_berteroana:0.10515,Megalachne_robinsoniana:0.10515):0.032451,Megalachne_masafuerana:0.137601):0.009751,(Fascicularia_bicolor:0.060991,(((Ochagavia_elegans:0.017075,Ochagavia_carnea:0.017075):0.0,Ochagavia_andina:0.017075):0.043915,Ochagavia_litoralis:0.060…
	tree tree_90 = [&R] (((Gomortega_keule:0.333235,Peumus_boldus:0.333235):0.333977,Lactoris_fernandeziana:0.667212):0.332788,((((((((Megalachne_berteroana:0.101216,(Megalachne_masafuerana:0.009928,Megalachne_robinsoniana:0.009928):0.091288):0.046137,(Fascicularia_bicolor:0.060991,(((Ochagavia_elegans:0.017075,Ochagavia_carnea:0.017075):0.0,Ochagavia_andina:0.017075):0.043915,Ochagavia_litoralis:0.0…
	tree tree_91 = [&R] (((Gomortega_keule:0.333235,Peumus_boldus:0.333235):0.333977,Lactoris_fernandeziana:0.667212):0.332788,(((((((((Megalachne_berteroana:0.032182,Megalachne_robinsoniana:0.032182):0.089337,Megalachne_masafuerana:0.121519):0.025834,(Fascicularia_bicolor:0.060991,(((Ochagavia_elegans:0.017075,Ochagavia_carnea:0.017075):0.0,Ochagavia_andina:0.017075):0.043915,Ochagavia_litoralis:0.0…
	tree tree_92 = [&R] (((Gomortega_keule:0.333235,Peumus_boldus:0.333235):0.333977,Lactoris_fernandeziana:0.667212):0.332788,(((((((Megalachne_berteroana:0.003947,(Megalachne_masafuerana:0.002922,Megalachne_robinsoniana:0.002922):0.001025):0.143406,((Fascicularia_bicolor:0.060991,(((Ochagavia_elegans:0.017075,Ochagavia_carnea:0.017075):0.0,Ochagavia_andina:0.017075):0.043915,Ochagavia_litoralis:0.0…
	tree tree_93 = [&R] (((Gomortega_keule:0.333235,Peumus_boldus:0.333235):0.333977,Lactoris_fernandeziana:0.667212):0.332788,(((((((((Megalachne_berteroana:0.005649,Megalachne_robinsoniana:0.005649):0.008347,Megalachne_masafuerana:0.013997):0.05968,(Gymnachne_jaffuelii:0.027533,Gymnachne_koelerioides:0.027533):0.046144):0.073676,(Fascicularia_bicolor:0.060991,(((Ochagavia_elegans:0.017075,Ochagavia…
	tree tree_94 = [&R] (((Gomortega_keule:0.333235,Peumus_boldus:0.333235):0.333977,Lactoris_fernandeziana:0.667212):0.332788,(((((((((Megalachne_berteroana:0.028947,Megalachne_robinsoniana:0.028947):0.066968,Megalachne_masafuerana:0.095916):0.051437,(Fascicularia_bicolor:0.060991,(((Ochagavia_elegans:0.017075,Ochagavia_carnea:0.017075):0.0,Ochagavia_andina:0.017075):0.043915,Ochagavia_litoralis:0.0…
	tree tree_95 = [&R] (((Gomortega_keule:0.333235,Peumus_boldus:0.333235):0.333977,Lactoris_fernandeziana:0.667212):0.332788,((((((((Megalachne_berteroana:0.004631,(Megalachne_masafuerana:0.00174,Megalachne_robinsoniana:0.00174):0.002891):0.069045,(Gymnachne_jaffuelii:0.067707,Gymnachne_koelerioides:0.067707):0.005969):0.073676,(Fascicularia_bicolor:0.060991,(((Ochagavia_elegans:0.017075,Ochagavia_…
	tree tree_96 = [&R] (((Gomortega_keule:0.333235,Peumus_boldus:0.333235):0.333977,Lactoris_fernandeziana:0.667212):0.332788,(((((((Megalachne_berteroana:0.062109,(Megalachne_masafuerana:0.007396,Megalachne_robinsoniana:0.007396):0.054713):0.085244,((Fascicularia_bicolor:0.060991,(((Ochagavia_elegans:0.017075,Ochagavia_carnea:0.017075):0.0,Ochagavia_andina:0.017075):0.043915,Ochagavia_litoralis:0.0…
	tree tree_97 = [&R] (((Gomortega_keule:0.333235,Peumus_boldus:0.333235):0.333977,Lactoris_fernandeziana:0.667212):0.332788,((((((((Megalachne_berteroana:0.027504,Megalachne_robinsoniana:0.027504):0.006993,Megalachne_masafuerana:0.034497):0.112856,(Fascicularia_bicolor:0.060991,((((Ochagavia_elegans:0.017075,Ochagavia_carnea:0.017075):0.0,Ochagavia_andina:0.017075):0.043915,Ochagavia_litoralis:0.0…
	tree tree_98 = [&R] (((Gomortega_keule:0.333235,Peumus_boldus:0.333235):0.333977,Lactoris_fernandeziana:0.667212):0.332788,((((((((Megalachne_berteroana:0.11094,Megalachne_robinsoniana:0.11094):0.034405,Megalachne_masafuerana:0.145345):0.002008,(Fascicularia_bicolor:0.060991,((((Ochagavia_elegans:0.017075,Ochagavia_carnea:0.017075):0.0,Ochagavia_andina:0.017075):0.043915,Ochagavia_litoralis:0.060…
	tree tree_99 = [&R] (((Gomortega_keule:0.333235,Peumus_boldus:0.333235):0.333977,Lactoris_fernandeziana:0.667212):0.332788,((((((((Megalachne_berteroana:0.01001,Megalachne_robinsoniana:0.01001):0.067225,Megalachne_masafuerana:0.077235):0.070118,((Fascicularia_bicolor:0.060991,(((Ochagavia_elegans:0.017075,Ochagavia_carnea:0.017075):0.0,Ochagavia_andina:0.017075):0.043915,Ochagavia_litoralis:0.060…
	tree tree_100 = [&R] (((Gomortega_keule:0.333235,Peumus_boldus:0.333235):0.333977,Lactoris_fernandeziana:0.667212):0.332788,((((((((Megalachne_berteroana:0.010983,Megalachne_robinsoniana:0.010983):0.023735,Megalachne_masafuerana:0.034718):0.112635,((Fascicularia_bicolor:0.060991,(((Ochagavia_elegans:0.017075,Ochagavia_carnea:0.017075):0.0,Ochagavia_andina:0.017075):0.043915,Ochagavia_litoralis:0.…
end;
begin figtree;
	set appearance.backgroundColorAttribute="Default";
	set appearance.backgroundColour=#ffffff;
	set appearance.branchColorAttribute="User selection";
	set appearance.branchColorGradient=false;
	set appearance.branchLineWidth=1.0;
	set appearance.branchMinLineWidth=0.0;
	set appearance.branchWidthAttribute="Fixed";
	set appearance.foregroundColour=#000000;
	set appearance.hilightingGradient=false;
	set appearance.selectionColour=#2d3680;
	set branchLabels.colorAttribute="User selection";
	set branchLabels.displayAttribute="Branch times";
	set branchLabels.fontName="sansserif";
	set branchLabels.fontSize=8;
	set branchLabels.fontStyle=0;
	set branchLabels.isShown=false;
	set branchLabels.significantDigits=4;
	set layout.expansion=0;
	set layout.layoutType="RECTILINEAR";
	set layout.zoom=300;
	set legend.attribute=null;
	set legend.fontSize=10.0;
	set legend.isShown=false;
	set legend.significantDigits=4;
	set nodeBars.barWidth=4.0;
	set nodeBars.displayAttribute=null;
	set nodeBars.isShown=false;
	set nodeLabels.colorAttribute="User selection";
	set nodeLabels.displayAttribute="Node ages";
	set nodeLabels.fontName="sansserif";
	set nodeLabels.fontSize=8;
	set nodeLabels.fontStyle=0;
	set nodeLabels.isShown=false;
	set nodeLabels.significantDigits=4;
	set nodeShapeExternal.colourAttribute=null;
	set nodeShapeExternal.isShown=false;
	set nodeShapeExternal.minSize=10.0;
	set nodeShapeExternal.scaleType=Width;
	set nodeShapeExternal.shapeType=Circle;
	set nodeShapeExternal.size=4.0;
	set nodeShapeExternal.sizeAttribute=null;
	set nodeShapeInternal.colourAttribute=null;
	set nodeShapeInternal.isShown=false;
	set nodeShapeInternal.minSize=10.0;
	set nodeShapeInternal.scaleType=Width;
	set nodeShapeInternal.shapeType=Circle;
	set nodeShapeInternal.size=4.0;
	set nodeShapeInternal.sizeAttribute=null;
	set polarLayout.alignTipLabels=false;
	set polarLayout.angularRange=0;
	set polarLayout.rootAngle=0;
	set polarLayout.rootLength=100;
	set polarLayout.showRoot=true;
	set radialLayout.spread=0.0;
	set rectilinearLayout.alignTipLabels=false;
	set rectilinearLayout.curvature=0;
	set rectilinearLayout.rootLength=100;
	set scale.offsetAge=0.0;
	set scale.rootAge=1.0;
	set scale.scaleFactor=1.0;
	set scale.scaleRoot=false;
	set scaleAxis.automaticScale=true;
	set scaleAxis.fontSize=8.0;
	set scaleAxis.isShown=false;
	set scaleAxis.lineWidth=1.0;
	set scaleAxis.majorTicks=1.0;
	set scaleAxis.minorTicks=0.5;
	set scaleAxis.origin=0.0;
	set scaleAxis.reverseAxis=false;
	set scaleAxis.showGrid=true;
	set scaleBar.automaticScale=true;
	set scaleBar.fontSize=10.0;
	set scaleBar.isShown=true;
	set scaleBar.lineWidth=1.0;
	set scaleBar.scaleRange=0.0;
	set tipLabels.colorAttribute="User selection";
	set tipLabels.displayAttribute="Names";
	set tipLabels.fontName="sansserif";
	set tipLabels.fontSize=8;
	set tipLabels.fontStyle=0;
	set tipLabels.isShown=true;
	set tipLabels.significantDigits=4;
	set trees.order=false;
	set trees.orderType="increasing";
	set trees.rooting=false;
	set trees.rootingType="User Selection";
	set trees.transform=false;
	set trees.transformType="cladogram";
end;
